# Supplementary material for: Repurposing conformational changes in ANL superfamily enzymes to rapidly generate biosensors for organic and amino acids
Source: Nat Commun. 2023 Oct 21;14:6680. doi: 10.1038/s41467-023-42431-y (PMC10590383; doi:10.1038/s41467-023-42431-y)
Supplement: Supplementary file 5 — Supplementary Data 1 [file 41467_2023_42431_MOESM5_ESM.xlsx]

## Sheet: Sheet1
LBD	cpEGFP insertion site	Selected mutants	LBD Protein sequence	(F-F0)/F0 values beyond 0.1 or below -0.3	Purified and characterized GECFINDERs
GrsA-PheA-PCP	Hinge A : RIDNQV	96	MLNSSKSILIHAQNKNGTHEEEQYLFAVNNTKAEYPRDKTIHQLFEEQVSKRPNNVAIVCENEQLTYHELNVKANQLARIFIEKGIGKDTLVGIMMEKSIDLFIGILAVLKAGGAYVPIDIEYPKERIQYILDDSQARMLLTQKHLVHLIHNIQFNGQVEIFEEDTIKIREGTNLHVPSKSTDLAYVIYTSGTTGNPKGTMLEHKGISNLKVFFENSLNVTEKDRIGQFASISFDASVWEMFMALLTGASLYIILKDTINDFVKFEQYINQKEITVITLPPTYVVHLDPERILSIQTLITAGSATSPSLVNKWKEKVTYINAYGPTETTICATTWVATKETIGHSVPIGAPIQNTQIYIVDENLQLKSVGEAGELCIGGEGLARGYWKRPELTSQKFVD…	0	0
	Hinge A : RIDNQV	96		3	0
	Hinge B : KQLPEPDLTF	288		24	3
	Hinge B : KQLPEPDLTF	288		6	0
PpsA-GluA-PCP	Hinge B : ALPAPGGAA	384	ILENALKHPHSFIRELDMTNTREKQKLLYEFNKTEAVSPKAFTLHGLFERQAAFTPERLAIRFSGGSLTYAELDMYASRLAAHLAARGVTNESIVGVLSERSPDMLIAVLAVLKAGGAYLPLDPAYPKERLSYMLKDSGASLLLTQPGCSAPNFSGETLEVDMTSLASEKAENHEFTPADGGSLAYVIYTSGSTGQPKGVAVEHRQAVSFLTGMQHQFPLSEDDIVMVKTSFSFDASVWQLFWWSLSGASAYLLPPGWEKDSALIVQAIHQENVTTAHFIPAMLNSFLDQAEIERLSDRTSLKRVFAGGEPLAPRTAARFASVLPQVSLIHGYGPTEATVDAAFYVLDPERDRDRLRIPIGKPVPGARLYVLDPHLAVQPSGVAGELYIAGAGVARGYL…	1	1
GrsB-ProA-PCP	Hinge B : KSLPNLEGIV	96	LCVANNPHVLVQDVPLLTKQEKQHLLVELHDSITEYPDKTIHQLFTEQVEKTPEHVAVVFEDEKVTYRELHERSNQLARFLREKGVKKESIIGIMMERSVEMIVGILGILKAGGAFVPIDPEYPKERIGYMLDSVRLVLTQRHLKDKFAFTKETIVIEDPSISHELTEEIDYINESEDLFYIIYTSGTTGKPKGVMLEHKNIVNLLHFTFEKTNINFSDKVLQYTTCSFDVCYQEIFSTLLSGGQLYLIRKETQRDVEQLFDLVKRENIEVLSFPVAFLKFIFNEREFINRFPTCVKHIITAGEQLVVNNEFKRYLHEHNVHLHNHYGPSETHVVTTYTINPEAEIPELPPIGKPISNTWIYILDQEQQLQPQGIVGELYISGANVGRGYLNNQELTAE…	1	1
	Hinge B : KSLPNLEGIV	96		6	1(Data not shown)
BacA-IleA-PCP	Hinge B : KALPEPDRTAG	96	MVAKHSLENGVFHKMTENEKELILHFNNTKTDYPKNKTLHELFEEQAMKTPDHTALVFGAQRMTYRELNEKANQTARLLREKGIGRGSIAAIIADRSFEMIIGIIGILKAGGAYLPIDPETPKDRIAFMLSDTKAAVLLTQGKAADGIDCEADIVQLDREASDGFSKEPLSSVNDSGDTAYIIYTSGSTGTPKGVITPHYSVIRVVQNTNYIDITEDDVILQLSNYSFDGSVFDIFGALLNGASLVMIEKEALLNINRLGSAINEEKVSVMFITTALFNMIADIHVDCLSNLRKILFGGERASIPHVRKVLNHVGRDKLIHVYGPTESTVYATYYFINEIDDEAETIPIGSPLANTSVLIMDEAGKLVPIGVPGELCIAGDGLSKGYLNREELTAEKFI…	12	2
	Hinge B : KALPEPDRTAG	96		0	0
BacC-HisA-PCP	Hinge B : KALPEPSST	96	IKRVAEQVTANENRKIAEIDMLAEEERKTLLYEFNRTNADYPRNKTIHQLFEEQAERTPGHTAVVFEKEELSYKALNERSNQLAGLLREKGVKPDMIVGVMAERSVEMIVGMLAVLKAGGAYLPIDPEYPEDRIRYMIEDSGISILLKKADKQIDVDFTCIDMNEKGLAKDMAAENLGHTSGSSDMAYVIYTSGSTGKPKGVMVNHQSIVNTLYWRKQSYGYSTADATLQVPSFSFDSSVEDIFTTLISGAKLVLIRDLRMNPREIIGVLRTHKATNLLAVPSFYLNLLDTIEQPLDDLRFVTVAGEGFNESLIRQHFEKLPNVKLFNEYGPTENSVCSTRGELRKDDEKVVIGRPISNHKVYILNHNQQLLPLGTPGELCLSGEGLARGYLNRPDLTL…	0	0
	Hinge B : KALPEPSST	96		3	2
SrCAR	Hinge B : GKTLRPKVK	96	MTESQSYETRQARPAGQSLAERVARLVAIDPQAAAAVPDKAVAERATQQGLRLAQRIEAFLSGYGDRPALAQRAFEITKDPITGRAVATLLPKFETVSYRELLERSHAIASELANHAEAPVKAGEFIATIGFTSTDYTSLDIAGVLLGLTSVPLQTGATTDTLKAIAEETAPAVFGASVEHLDNAVTTALATPSVRRLLVFDYRQGVDEDREAVEAARSRLAEAGSAVLVDTLDEVIARGRALPRVALPPATDAGDDSLSLLIYTSGSTGTPKGAMYPERNVAQFWGGIWHNAFDDGDSAPDVPDIMVNFMPLSHVAGRIGLMGTLSSGGTTYFIAKSDLSTFFEDYSLARPTKLFFVPRICEMIYQHYQSELDRIGAADGSPQAEAIKTELREKLLGG…	0	0
	Hinge B : LYAQLAETQAGE	96		9	1
	Hinge B : VGAGERPV	96		8	0
Nt4CL2	Hinge A : KELIKY	1	EKDTKQVDIIFRSKLPDIYIPNHLPLHSYCFENISEFSSRPCLINGANKQIYTYADVELNSRKVAAGLHKQGIQPKDTIMILLPNSPEFVFAFIGASYLGAISTMANPLFTPAEVVKQAKASSAKIIVTQACHVNKVKDYAFENDVKIICIDSAPEGCLHFSVLTQANEHDIPEVEIQPDDVVALPYSSGTTGLPKGVMLTHKGLVTSVAQQVDGENPNLYIHSEDVMLCVLPLFHIYSLNSVLLCGLRVGAAILIMQKFDIVSFLELIQRYKVTIGPFVPPIVLAIAKSPMVDDYDLSSVRTVMSGAAPLGKELEDTVRAKFPNAKLGQGYGMTEAGPVLAMCLAFAKEPFEIKSGACGTVVRNAEMKIVDPKTGNSLPRNQSGEICIRGDQIMKGYL…	1	1
The cpEGFP insertion sites are marked in red.
