# Supplementary material for: Repurposing conformational changes in ANL superfamily enzymes to rapidly generate biosensors for organic and amino acids
Source: Nat Commun. 2023 Oct 21;14:6680. doi: 10.1038/s41467-023-42431-y (PMC10590383; doi:10.1038/s41467-023-42431-y)
Supplement: Supplementary file 6 — Supplementary Data 2 [file 41467_2023_42431_MOESM6_ESM.xlsx]

## Sheet: Sheet1
Software: Origin 2021
Equilibrium binding model: Hill 5
Mathematical formula: y = Amin + (Amax - Amin) / (1 + (x0/x)^h )^s
Meanings: Amin = Lower Asymmetry, Amax = Upper Asymmetry, x0 = X of Half Y, h = Hill Slope, s = Control Factor
Biosensor	ligand	pH	Amin		Amax		X0		h		s		EC50a
			value	±SD	value	±SD	value	±SD	value	±SD	value	±SD	value	±SD
GECFINDER-4CA	4-coumaric acid	7.5	0.00397	0.00802	0.80905	0.01519	0.27207	0.39013	0.86349	0.11496	2.51749	2.37981	1.02933	0.06168
GECFINDER-Phe1	Phe	7.5	-0.00382	0.00816	0.27462	0.01054	6.10396	3.69419	1.23783	0.51736	0.37227	0.24347	1.55447	0.22505
GECFINDER-Phe2	Phe	7.5	0.00228	0.01595	0.63282	0.01184	4.99959	3.09167	1.06088	0.28911	0.45004	0.2332	1.46953	0.14901
GECFINDER-Phe3	Phe	6.5	0.00583	0.00697	3.34081	0.0424	1.20497	0.21238	0.75542	0.04002	1.34655	0.14678	2.03446	0.0855
		7.5	0.03616	0.00742	3.59451	0.05324	0.40795	0.28148	0.63762	0.04762	2.18319	0.72245	1.91013	0.07938
		8.5	0.00119	0.00241	2.8514	0.04467	0.33806	0.12991	0.66822	0.03689	2.8847	0.54479	2.37737	0.13192
	Tyr	7.5	-0.000109409	0.0126	1.29832	0.06966	547.728	41.073	3.00346	1.11708	0.25294	0.10506	224.889	17.8704
	S-β-Phe	7.5	-0.00188	0.00841	0.88461	0.0039	15.5224	8.06037	1.49243	0.34191	0.87169	0.45906	13.6247	1.27653
GECFINDER-Phe3.1	Phe	7.5	-0.02696	0.02595	4.58002	0.05998	17.8233	5.39148	1.65859	0.4742	0.42095	0.15975	7.51419	0.82742
GECFINDER-Phe3.2	Phe	7.5	-0.03036	0.02667	3.66933	0.04397	152.102	14.8298	1.40599	0.09115	0.48914	0.05815	67.6343	1.96109
GECFINDER-Glu	Glu	7.5	-0.01138	0.01302	0.9946	0.02925	95.0609	35.8576	1.5196	0.44691	0.47166	0.21479	42.9242	3.9275
GECFINDER-Ile1	Ile	7.5	-0.01815	0.00959	0.31649	0.00721	2374.51	603.132	4.40038	23.0019	0.05853	0.30893	160.952	32.141
GECFINDER-Ile2	Ile	7.5	-0.000594844	0.01242	0.39412	0.03289	633.501	732.051	0.84039	0.48791	0.56373	0.54315	221.35	66.3176
GECFINDER-Ile3	Ile	7.5	0.00519	0.00859	0.49018	0.04461	295.73	415.565	0.66618	0.31266	0.80737	0.66231	186.461	61.048
GECFINDER-Ile(VF-QS)	Ile	7.5	0.000189603	0.01051	0.22139	0.00231	1429.75	753.783	3.44977	9.26073	0.09934	0.28858	189.24	52.061
GECFINDER-His1	His	7.5	-0.04055	0.02322	0.34957	0.01857	161.384	44.0816	2.74965	2.21256	0.09199	0.08916	10.4179	4.7351
GECFINDER-His2	His	7.5	0.00669	0.02112	0.48941	0.03926	23.1913	52.0369	0.72147	0.41506	0.75739	1.00985	13.2548	4.25951
GECFINDER-Leu1	Leu	7.5	-0.0976	0.06177	0.80807	0.07755	593.256	209.618	13.5994	186.786	0.02198	0.30435	58.3747	24.776
GECFINDER-Leu2	Leu	7.5	0.02429	0.01326	1.07619	0.02994	1113.73	434.093	2.47834	3.80187	0.16579	0.27018	207.42	37.183
	Phe	7.5	0.06397	0.02792	0.76745	0.20498	2740.52	2012.55	13.003	41090.1	0.03531	111.574	605.545	407.091
GECFINDER-Leu3	Leu	7.5	-0.00649	0.00553	2.39648	0.02853	957.813	81.4507	1.16638	0.10788	0.3511	0.04174	200.383	7.7623
	Phe	7.5	-0.00108	0.00262	1.56512	0.06976	936.302	227.58	1.02355	0.22541	0.56151	0.16341	392.244	51.7888
GECFINDER-Leu4	Leu	7.5	0.01811	0.01047	1.13451	0.11456	604.23	139.264	3.15192	3.31217	0.12649	0.13914	106.345	24.4606
	Phe	7.5	0.03127	0.00376	0.38176	0.02409	632.504	102.526	24.0587	1118.48	0.02074	0.96462	157.69	22.6196
GECFINDER-Tyr	Tyr	7.5	-0.01134	0.00852	0.76091	0.01564	388.764	64.5095	2.38047	1.14071	0.19703	0.10638	89.8139	6.71385
	Phe	7.5	0.00899	0.00738	0.52431	0.03893	889.209	216.514	2.50528	1.65489	0.22046	0.17457	257.999	37.3105
GECFINDER-SβF	S-β-Phe	7.5	-0.01185	0.01057	2.31455	0.02601	4.33055	2.63466	0.58861	0.05305	1.26544	0.32906	7.40278	0.45274
	R-β-Phe	7.5	0.01577	0.01569	0.59782	0.03568	156.435	75.5582	1.47338	0.825	0.3977	0.3077	54.6143	7.66196
	Phe	7.5	0.00442	0.0038	0.75394	0.02901	12.9161	46.688	0.75303	0.14896	6.48572	14.464	234.249	23.6916
GECFINDER-ATP	ATP	7.5	0.01411	0.00368	0.50989	0.01504	91.9213	36.1053	1.05306	0.17152	0.81294	0.26757	69.3299	4.69024
a, EC50 is a derived parameter.
