# Supplementary material for: Repurposing conformational changes in ANL superfamily enzymes to rapidly generate biosensors for organic and amino acids
Source: Nat Commun. 2023 Oct 21;14:6680. doi: 10.1038/s41467-023-42431-y (PMC10590383; doi:10.1038/s41467-023-42431-y)
Supplement: Supplementary file 7 — Supplementary Data 3 [file 41467_2023_42431_MOESM7_ESM.xlsx]

## Sheet: Strain
Strain	Description	Source
E. coli DH5α	General cloning host	Lab stock
E. coli BAPⅠ	Expressing recombinant fusion proteins	Lab stock
E. coli BL21	Expressing recombinant fusion proteins	Lab stock
C. glutamicum ATCC 13032	Wild-type strain	Lab stock

## Sheet: Plasmid
Plasmid	Description	Reference or source
pET28a	Expression vector of E. coli, IPTG-inducible promoter PlacI, KmR	Lab stock
pET24a	Expression vector of E. coli, IPTG-inducible promoter PlacI, KmR	Lab stock
pK18mobsacB	Gene deletion/integration vector, mob, sacB, KmR	Lab stock
pEC-XK99E	Expression vector of C. glutamicum, IPTG-inducible promoter Ptrc, KmR	Lab stock
pET24a_SrCAR	pET24a carrying SrCAR cassette driven by IPTG-inducible promoter PlacI, KmR .	Lab stock
pET28a_Nt4CL2	pET28a carrying Nt4CL2 cassette driven by IPTG-inducible promoter PlacI, KmR .	This study
pET28a_PpsA Glu A domain	pET28a carrying PpsA Glu A domain cassette driven by IPTG-inducible promoter PlacI, KmR .	This study
pET28a_PpsA Glu A and PCP domain	pET28a carrying PpsA GPpsA Glu A and PCP domain cassette driven by IPTG-inducible promoter PlacI, KmR .	This study
pET28a_GrsA Phe A and PCP domain	pET28a carrying GrsA Phe A and PCP domain cassette driven by IPTG-inducible promoter PlacI, KmR .	This study
pET28a_GrsB Pro A and PCP domain	pET28a carrying GrsB Pro A and PCP domain cassette driven by IPTG-inducible promoter PlacI, KmR .	This study
pET28a_BacA Ile A and PCP domain	pET28a carrying BacA IlBacA Ile A and PCP domain cassette driven by IPTG-inducible promoter PlacI, KmR .	This study
pET28a_BacC His A and PCP domain	pET28a carrying BacC His A and PCP domain cassette driven by IPTG-inducible promoter PlacI, KmR .	This study
pET28a_Nt4CL2-cpEGFP	pET28a carrying Nt4CL2-cpEGFP cassette driven by IPTG-inducible promoter PlacI, KmR .	This study
pET28a_PpsA Glu A domain-cpEGFP	pET28a carrying PpsA Glu A domain-cpEGFP cassette driven by IPTG-inducible promoter PlacI, KmR .	This study
pET28a_PpsA Glu A and PCP domain-cpEGFP	pET28a carrying PpsA Glu A and PCP domain-cpEGFP random linker mutation library cassette driven by IPTG-inducible promoter PlacI, KmR .	This study
pET28a_GrsA Phe A and PCP domain-cpEGFP	pET28a carrying GrsA Phe A and PCP domain-cpEGFP random linker mutation library cassette driven by IPTG-inducible promoter PlacI, KmR .	This study
pET28a_GrsB Pro A and PCP domain-cpEGFP	pET28a carrying GrsB Pro A and PCP domain-cpEGFP random linker mutation library cassette driven by IPTG-inducible promoter PlacI, KmR .	This study
pET28a_BacA Ile A and PCP domain-cpEGFP	pET28a carrying BacA Ile A and PCP domain-cpEGFP random linker mutation library cassette driven by IPTG-inducible promoter PlacI, KmR .	This study
pET28a_BacC His A and PCP domain-cpEGFP	pET28a carrying BacC His A and PCP domain-cpEGFP random linker mutation library cassette driven by IPTG-inducible promoter PlacI, KmR .	This study
pET24a_SrCAR-cpEGFP	pET24a carrying SrCAR--cpEGFP random linker mutation library cassette driven by IPTG-inducible promoter PlacI, KmR .	This study
pET28a_GECFINDER-Phe1	pET28a carrying GECFINDER-Phe1 cassette driven by IPTG-inducible promoter PlacI, KmR .	This study
pET28a_GECFINDER-Phe2	pET28a carrying GECFINDER-Phe2 cassette driven by IPTG-inducible promoter PlacI, KmR .	This study
pET28a_GECFINDER-Phe3	pET28a carrying GECFINDER-Phe3 cassette driven by IPTG-inducible promoter PlacI, KmR .	This study
pET28a_GECFINDER-Phe3.1	pET28a carrying GECFINDER-Phe3.1 cassette driven by IPTG-inducible promoter PlacI, KmR .	This study
pET28a_GECFINDER-Phe3.2	pET28a carrying GECFINDER-Phe3.2 cassette driven by IPTG-inducible promoter PlacI, KmR .	This study
pET28a_GECFINDER-Glu	pET28a carrying GECFINDER-Glu cassette driven by IPTG-inducible promoter PlacI, KmR .	This study
pET28a_GECFINDER-Pro	pET28a carrying GECFINDER-Pro cassette driven by IPTG-inducible promoter PlacI, KmR .	This study
pET28a_GECFINDER-Ile1	pET28a carrying GECFINDER-Ile1 cassette driven by IPTG-inducible promoter PlacI, KmR .	This study
pET28a_GECFINDER-Ile2	pET28a carrying GECFINDER-Ile2 cassette driven by IPTG-inducible promoter PlacI, KmR .	This study
pET28a_GECFINDER-Ile3	pET28a carrying GECFINDER-Ile3 cassette driven by IPTG-inducible promoter PlacI, KmR .	This study
pET28a_GECFINDER-His1	pET28a carrying GECFINDER-His1 cassette driven by IPTG-inducible promoter PlacI, KmR .	This study
pET28a_GECFINDER-His2	pET28a carrying GECFINDER-His2 cassette driven by IPTG-inducible promoter PlacI, KmR .	This study
pET24a_GECFINDER-Benzoic acid	pET24a carrying GECFINDER-Benzoic acid cassette driven by IPTG-inducible promoter PlacI, KmR .	This study
pET28a_GECFINDER-Leu1	pET28a carrying GECFINDER-Leu1 cassette driven by IPTG-inducible promoter PlacI, KmR .	This study
PET28a_GECFINDER-Leu2	pET28a carrying GECFINDER-Leu2 cassette driven by IPTG-inducible promoter PlacI, KmR .	This study
PET28a_GECFINDER-Leu3	pET28a carrying GECFINDER-Leu3 cassette driven by IPTG-inducible promoter PlacI, KmR .	This study
PET28a_GECFINDER-Leu4	pET28a carrying GECFINDER-Leu4 cassette driven by IPTG-inducible promoter PlacI, KmR .	This study
PET28a_GECFINDER-Tyr	pET28a carrying GECFINDER-Tyr cassette driven by IPTG-inducible promoter PlacI, KmR .	This study
PET28a_GECFINDER-SβF	pET28a carrying GECFINDER-SβF cassette driven by IPTG-inducible promoter PlacI, KmR .	This study
pXMJ19-nCas9-AID	pXMJ19 carrying nCas9(D10A)-AID cassette driven by IPTG-inducible promoter Ptac, CmR, temperature-sensitive.	1
pTrcmob-pgRNA-RBS2	pgRNA-ccdBNoPer derivative expressing two gRNAs (N20: 5'-CCCCCCCCTAGCTCTAAAAC-3'; N20: 5'-CCCCCTAGCTCTAAAACAGG-3') targeting the GGGGGGGG RBS	1
pk18mobsacB-pheAfbr-aroFfbr_NC	pK18mobsacB derivative for integrating artificial pheAfbr-aroFfbr cluster preloaded with GGGGGGGG RBSs at CGP2 locus	This study
pk19mobsacB-pheAfbr-aroFfbr_PC	pK18mobsacB derivative for integrating artificial pheAfbr-aroFfbr cluster preloaded with GAAAGGAG RBSs at CGP3 locus	This study
pEC-XK99E_1-1E8 pheAfbr	pEC-XK99E carrying RBS strength reporter cassette driven by promoter PF11, KmR.	This study
pEC-XK99E_1-2F10 pheAfbr	pEC-XK99E carrying RBS strength reporter cassette driven by promoter PF11, KmR.	This study
pEC-XK99E_2-1C3 pheAfbr	pEC-XK99E carrying RBS strength reporter cassette driven by promoter PF11, KmR.	This study
pEC-XK99E_3-1A10 pheAfbr	pEC-XK99E carrying RBS strength reporter cassette driven by promoter PF11, KmR.	This study
pEC-XK99E_3-1H5 pheAfbr	pEC-XK99E carrying RBS strength reporter cassette driven by promoter PF11, KmR.	This study
pEC-XK99E_NC pheAfbr	pEC-XK99E carrying RBS strength reporter cassette driven by promoter PF11, KmR.	This study
pEC-XK99E_PC pheAfbr	pEC-XK99E carrying RBS strength reporter cassette driven by promoter PF11, KmR.	This study
pEC-XK99E_1-1E8 aroFfbr	pEC-XK99E carrying RBS strength reporter cassette driven by promoter PF11, KmR.	This study
pEC-XK99E_1-2F10 aroFfbr	pEC-XK99E carrying RBS strength reporter cassette driven by promoter PF11, KmR.	This study
pEC-XK99E_2-1C3 aroFfbr	pEC-XK99E carrying RBS strength reporter cassette driven by promoter PF11, KmR.	This study
pEC-XK99E_3-1A10 aroFfbr	pEC-XK99E carrying RBS strength reporter cassette driven by promoter PF11, KmR.	This study
pEC-XK99E_3-1H5 aroFfbr	pEC-XK99E carrying RBS strength reporter cassette driven by promoter PF11, KmR.	This study
pEC-XK99E_NC aroFfbr	pEC-XK99E carrying RBS strength reporter cassette driven by promoter PF11, KmR.	This study
pEC-XK99E_PC aroFfbr	pEC-XK99E carrying RBS strength reporter cassette driven by promoter PF11, KmR.	This study
aKmR and CmR represent resistance to kanamycin and chloramphenicol, respectively. bPlasmids with gRNA expression cassette for changed guide sequences are not listed here. A full list of guide sequences used in this study is shown in Supplementary Table 8. nxCas9 3.7(D10A) and nCas9-NG(D10A) encoding genes were synthesized according to the amino acid sequences reported by Hu et al.
1 Wang, Y. et al. In-situ generation of large numbers of genetic combinations for metabolic reprogramming via CRISPR-guided base editing. Nat Commun 12, 678 (2021).
