# Supplementary material for: Repurposing conformational changes in ANL superfamily enzymes to rapidly generate biosensors for organic and amino acids
Source: Nat Commun. 2023 Oct 21;14:6680. doi: 10.1038/s41467-023-42431-y (PMC10590383; doi:10.1038/s41467-023-42431-y)
Supplement: Supplementary file 8 — Supplementary Data 4 [file 41467_2023_42431_MOESM8_ESM.xlsx]

## Sheet: Sheet1
Plasmid	Primer	Sequence 5’-3’	PCR template	Plasmid construction process
pET28a_Nt4CL2	4cl2-F	GATATACCATGGGCAGCAGCGAGAAGGATACCAAACAGGT	pUC57_Nt4CL2	Ligation of two PCR products via recombination
	4cl2-R	TCAGTGGTGGTGGTGGTGGTGCTCGAGATTAGGTAAGCCCGCCGCTA
	pET28a-F	CCACCACCACCACTGAGATCCGGCTGCTAACAAAGCC	pET28a
	pET28a-R	TGCTGCCCATGGTATATCTC
pET28a_PpsA Glu A domain	Glu-N-F	GATATACCATGGGCAGCAGCATGACGAATACAAGAGAAAA	Genomic DNA of Bacillus subtilis	Ligation of two PCR products via recombination
	Glu-C-R	TGGTGGTGGTGGTGCTCGAGAGTCACGTTTCTCGGCGCCG
	pET28a-F	CCACCACCACCACTGAGATCCGGCTGCTAACAAAGCC	pET28a
	pET28a-R	TGCTGCCCATGGTATATCTC
pET28a_PpsA Glu A and PCP domain	Glu-N-F	GATATACCATGGGCAGCAGCATGACGAATACAAGAGAAAA	Genomic DNA of Bacillus subtilis	Ligation of two PCR products via recombination
	Glu-pcp-R	TGGTGGTGGTGGTGCTCGAGCGTTCCTTCACGGATAACGG
	pET28a-F	CCACCACCACCACTGAGATCCGGCTGCTAACAAAGCC	pET28a
	pET28a-R	TGCTGCCCATGGTATATCTC
pET28a_GrsA Phe A and PCP domain	GrsAa-F	ATATACCATGGGCAGCAGCATGTTAAACAGTTCTAAAAGT	Genomic DNA of Aneurinibacillus migulanus	Ligation of two PCR products via recombination
	GrsAa-R	TCAGTGGTGGTGGTGGTGGTGCTCGAGTTGCTCACTTCTTCTTTTAC
	pET28a-F	CCACCACCACCACTGAGATCCGGCTGCTAACAAAGCC	pET28a
	pET28a-R	TGCTGCCCATGGTATATCTC
pET28a_GrsB Pro A and PCP domain	GrsB-Pro-F	GATATACCATGGGCAGCAGCTTATGCGTGGCAAATAATCC	Genomic DNA of Aneurinibacillus migulanus	Ligation of two PCR products via recombination
	GrsB-Pro-R	TCTCAGTGGTGGTGGTGGTGGTGCTCGAGTTGTTCTGGTACAGGCTGAA
	pET28a-F	CCACCACCACCACTGAGATCCGGCTGCTAACAAAGCC	pET28a
	pET28a-R	TGCTGCCCATGGTATATCTC
pET28a_BacA Ile A and PCP domain	IleA-F	GATATACCATGGGCAGCAGCATGGTTGCTAAACATTCATT	Genomic DNA of Bacillus licheniformis ATCC10716	Ligation of two PCR products via recombination
	IleA-R	GATCTCAGTGGTGGTGGTGGTGGTGCTCGAGGATATTTTCCGGATCGGCAG
	pET28a-F	CCACCACCACCACTGAGATCCGGCTGCTAACAAAGCC	pET28a
	pET28a-R	TGCTGCCCATGGTATATCTC
pET28a_BacC His A and PCP domain	HisA-F	GATATACCATGGGCAGCAGCATCAAAAGGGTCGCTGAGCA	Genomic DNA of Bacillus licheniformis ATCC10716	Ligation of two PCR products via recombination
	HisA-R	GATCTCAGTGGTGGTGGTGGTGGTGCTCGAGTTTCTCTTCCGCCTGTGTGA
	pET28a-F	CCACCACCACCACTGAGATCCGGCTGCTAACAAAGCC	pET28a
	pET28a-R	TGCTGCCCATGGTATATCTC
pET28a_Nt4CL2-cpEGFP	cpEGFP-4CL2-F	GGCACAAGCTGGAGTACAACACCCGCATTAAGTATAAGGGCTTTCA	pET28a_Nt4CL2	Ligation of three PCR products via recombination
	cpEGFP-4CL2-R	TCGGCCATGATATAGACGTTTTCCAGCAGTTCTTTCAGGCGATCCA
	cpEGFP,C-terminal-F	AACGTCTATATCATGGCCGA	pUC57_EGFP
	cp-EGFP,C-terminal-R	GCTTCCGCCGGTTCCGCCCTTGTACAGCTCGTCCATGC
	cp-EGFP,N-temrinal-F	GGCGGAACCGGCGGAAGCATGGTCAGCAAGGGCGAGGA
	cp-EGFP,N-terminal-R	GTTGTACTCCAGCTTGTGCC
pET28a_PpsA Glu A domain-cpEGFP	cpEGFP-GLU-C-F4	GGCACAAGCTGGAGTACAACACCCGCGATCAGGTAAAAATCCGCGG	pET28a_PpsA Glu A domain	Ligation of two PCR products via recombination
	cpEGFP-GLU-N-R4	CGGCCATGATATAGACGTTTTCCAGATCCGTGCGCCCGAGGAATT
	cpEGFP,C-terminal-F	AACGTCTATATCATGGCCGA	pET28a_Nt4CL2-cpEGFP
	cp-EGFP,N-terminal-R	GTTGTACTCCAGCTTGTGCC
pET28a_PpsA Glu A and PCP domain-cpEGFP	Glu-pcp-F	GGCACAAGCTGGAGTACAACBNKBNKGCGGCAGATGCGGAGACCTA	pET28a_PpsA Glu A and PCP domain	Ligation of two PCR products via recombination
	Glu-pcp-R	TCGGCCATGATATAGACGTTMNVMNVTCCGCCAGGAGCTGGCAGGG
	cpEGFP,C-terminal-F	AACGTCTATATCATGGCCGA	pET28a_Nt4CL2-cpEGFP
	cp-EGFP,N-terminal-R	GTTGTACTCCAGCTTGTGCC
pET28a_GrsA Phe A and PCP domain-cpEGFP	cp-GrsA-F	GGCACAAGCTGGAGTACAACBNKBNKGAACCTGATTTAACTTTCGG	pET28a_GrsA Phe A and PCP domain	Ligation of two PCR products via recombination
	cp-GrsA-R	GTCGGCCATGATATAGACGTTMNVMNVCGGCAACTGCTTTCGATCAA
	cpEGFP,C-terminal-F	AACGTCTATATCATGGCCGA	pET28a_Nt4CL2-cpEGFP
	cp-EGFP,N-terminal-R	GTTGTACTCCAGCTTGTGCC
pET28a_GrsB Pro A and PCP domain-cpEGFP	cp-GrsB-F	GGCACAAGCTGGAGTACAACBNKBNKAATCTAGAGGGGATTGTGAA	pET28a_GrsB Pro A and PCP domain	Ligation of two PCR products via recombination
	cp-GrsB-R	TCGGCCATGATATAGACGTTMNVMNVCGGAAGAGATTTTCTGTCTA
	cpEGFP,C-terminal-F	AACGTCTATATCATGGCCGA	pET28a_Nt4CL2-cpEGFP
	cp-EGFP,N-terminal-R	GTTGTACTCCAGCTTGTGCC
pET28a_BacA Ile A and PCP domain-cpEGFP	Ile-1-F	GGCACAAGCTGGAGTACAACBNKBNKGAGCCGGACAGAACGGCGGG	pET28a_BacA Ile A and PCP domain	Ligation of two PCR products via recombination
	Ile-1-R	TCGGCCATGATATAGACGTTMNVMNVAGGCAGAGCTTTTCTGTCGA
	cpEGFP,C-terminal-F	AACGTCTATATCATGGCCGA	pET28a_Nt4CL2-cpEGFP
	cp-EGFP,N-terinal-R	GTTGTACTCCAGCTTGTGCC
pET28a_BacC His A and PCP domain-cpEGFP	His-1-F	GGCACAAGCTGGAGTACAACBNKBNKGAACCTAGCAGCACAATCAG	pET28a_BacC His A and PCP domain	Ligation of two PCR products via recombination
	His-1-R	TCGGCCATGATATAGACGTTMNVMNVAGGGAGCGCTTTTCTGTCGA
	cpEGFP,C-terminal-F	AACGTCTATATCATGGCCGA	pET28a_Nt4CL2-cpEGFP
	cp-EGFP,N-terminal-R	GTTGTACTCCAGCTTGTGCC
pET24a_SrCAR-cpEGFP	cp-srCAR-A651F	GGCACAAGCTGGAGTACAACBNKBNKGAAACCCAGGCAGGCGAACT	pET24a_SrCAR	Ligation of two PCR products via recombination
	cp-srCAR-A651R	TCGGCCATGATATAGACGTTMNVMNVGGCCAGCTGGGCATACAGTG
	cpEGFP,C-terminal-F	AACGTCTATATCATGGCCGA	pET28a_Nt4CL2-cpEGFP
	cp-EGFP,N-terminal-R	GTTGTACTCCAGCTTGTGCC
pET28a_GECFINDER-Phe3.1	F234I-F	TCTCTATTGATGCATCTGTATGGGAGA	pET28a_GECFINDER-Phe3	Ligation of two PCR products via recombination
	F234I-R	TACAGATGCATCAATAGAGATGCTGG
	backbone-F	AACTAGCATAACCCCTTGGGGCCTC
	backbone-R	CCCAAGGGGTTATGCTAGTTATTGCTC
pET28a_GECFINDER-Phe3.2	A301-NNK-F	CGATACAAACGTTAATTACANNKGGCTCAGCTACCTCGCCTTC	pET28a_GECFINDER-Phe3.1	Ligation of two PCR products via recombination
	A301-NNK-R	TGTAATTAACGTTTGTATCGATAAAATACGTTCT
	backbone-F	AACTAGCATAACCCCTTGGGGCCTC
	backbone-R	CCCAAGGGGTTATGCTAGTTATTGCTC
PET28a_GECFINDER-Tyr	W239S-F	TGATGCATCTGTAAGCGAGATGTTTATGGC	pET28a_GECFINDER-Phe3	Ligation of two PCR products via recombination
	W239S-R	GCCATAAACATCTCGCTTACAGATGCATCA
	backbone-F	AACTAGCATAACCCCTTGGGGCCTC
	backbone-R	CCCAAGGGGTTATGCTAGTTATTGCTC
pET28a_GECFINDER-Leu1	3-2E6(Phe-Leu) P2-F	TTGATCCAGAACGTATTTTATCGATACAAACGTTAATTACAGGTGGCTCAGC	pET28a_GECFINDER-Phe3	Ligation of two PCR products via recombination
	3-2E6(Phe-Leu) P1-R	TACGTTCTGGATCAAGATGAACTACATAGGTAGGTGGTAACATAATAACAGTG
	3-2E6(Phe-Leu) P1-F	GGTTTCGCCACCTCTGACTTG
	3-2E6(Phe-Leu) P2-R	AGTCAGAGGTGGCGAAACC
PET28a_GECFINDER-Leu2	I277LT278L-F	GAAATCACTGTTCTGCTGTTACCACCTACCTATGTA	pET28a_GECFINDER-Leu1	Ligation of two PCR products via recombination
	I277LT278L-BB-R	GTAACAGCAGAACAGTGATTTCCTTTTGGT
	3-2E6(Phe-Leu) P1-F	GGTTTCGCCACCTCTGACTTG
	3-2E6(Phe-Leu) P2-R	AGTCAGAGGTGGCGAAACC
PET28a_GECFINDER-Leu3	S447N-BB-F	GAGAATATTCTTCTAAAGCATATG	PET28a_GECFINDER-Leu2	Ligation of two PCR products via recombination
	S447N-R	TGCTTTAGAAGAATATTCTCAACTTCTTCTAGT
	T278L-F	GAAATCACTGTTATTCTGTTACCACCTACC
	T278L-BB-R	AACAGAATAACAGTGATTTCCTT
PET28a_GECFINDER-Leu4	I277LT278L-F	GAAATCACTGTTCTGCTGTTACCACCTACCTATGTA	PET28a_GECFINDER-Leu2	Ligation of two PCR products via recombination
	I277LT278L-BB-R	GTAACAGCAGAACAGTGATTTCCTTTTGGT
	S447N-BB-F	GAGAATATTCTTCTAAAGCA
	S447N-R	TGCTTTAGAAGAATATTCTCAACTTCTTCTAGT
PET28a_GECFINDER-SβF	GrsA-mutant-F	CAATTTGCCAGCATCTCTTTTGATGTGTCTGTATGGGAGATGTTTATGGCT	pET28a_GECFINDER-Phe3	Ligation of two PCR products via recombination
	GrsA -mutant-R	GGTGGCTACCCATGTAGTCGCCACCAGGCATTCCGTAGGGCCATAGGCAT
	GrsA-backbone-F	GCGACTACATGGGTAGCCAC
	GrsA-backbone-R	AAAAGAGATGCTGGCAAATTG
pk18mobsacB-pheAfbr-aroFfbr_NC	pheA-fbr1-F	ATGACATCGGAAAACCCGTT	Genomic DNA of E.coli MG1655	Fusion PCR was used to fuse two PCR products of pheA-fbr1 and pheA-fbr2. The fused PCR products were ligated with the rest three PCR products via recombination
	pheA-fbr1-R	GATTCCAGACGGGGCATAATCA
	pheA-fbr2-F	TGATTATGCCCCGTCTGGAATC
	pheA-fbr2-R	CCCCCCCTAGCTCTAAAACAGGAGGTCAGGTTGGATCAACAGGCA
	aroF-F	TGTTTTAGAGCTAGGGGGGGGTTGAGAATGACCGACGAACAGGTTTT
	aroF-R	TTAAGCCACGCGAGCCGTCA
	BB1-F	GCTCAGGCGACAACCATACG	pK18mobsacB
	BB1_NC-R	ACGGGTTTTCCGATGTCATTCTCAACCCCCCCCTAGCTCT
	BB2-F	TGACGGCTCGCGTGGCTTAAGGCTGTTTTGGCGGATGAGA
	BB2-R	CGTATGGTTGTCGCCTGAGC
pk18mobsacB-pheAfbr-aroFfbr_PC	pheA-fbr-F	ATGACATCGGAAAACCCGTT	pk18mobsacB-pheAfbr-aroFfbr_NC	Ligation of three PCR products via recombination
	pheA-fbr-R	TCCTTTCTAGCTCTAAAACAGGAGGTCAGGTTGGATCAACAGGCA
	aroF-F	TGTTTTAGAGCTAGAAAGGAGTTGAGAATGACCGACGAACAGGTTTT
	BB2-R	CGTATGGTTGTCGCCTGAGC
	BB1-F	GCTCAGGCGACAACCATACG
	BB1_PC-R	AACGGGTTTTCCGATGTCATTCTCAACTCCTTTCTAGCTCTAAAACAGGAGG
Amplification of target region for NGS	Primer	Sequence 5’-3’
RBS-pheAfbr	RBS1-F	CGCAACAGGTACAGTGTAAT
	RBS1-R	CCGTTCTGCCAGTAACGCT
RBS-aroFfbr	RBS2-F	CAATGAAGGTATTGGGCT
	RBS2-R	CTCAATGGAAAAGCGGCC
