# Supplementary material for: Repurposing conformational changes in ANL superfamily enzymes to rapidly generate biosensors for organic and amino acids
Source: Nat Commun. 2023 Oct 21;14:6680. doi: 10.1038/s41467-023-42431-y (PMC10590383; doi:10.1038/s41467-023-42431-y)
Supplement: Supplementary file 9 — Source Data [file 41467_2023_42431_MOESM9_ESM.xlsx]

## Sheet: Fig. 3 a-l
Fig. 3 a														Fig. 3 c														Fig. 3 e														Fig. 3 g
4-coumaric acid (μM)	Repeat 1	Repeat 2	Repeat 3	AVE	SD									Phe (μM)	Repeat 1	Repeat 2	Repeat 3	AVE	SD									Glu (μM)	Repeat 1	Repeat 2	Repeat 3	AVE	SD									Pro (μM)	Repeat 1	Repeat 2	Repeat 3	AVE	SD
0.001	0.00170594	0.00788997	-0.00959591	0	0.00886688									0.001	-0.0581533	0.0334678	0.0246855	0	0.0505533									0.1	-0.00556365	0.0106637	-0.00510001	0	0.00923791									0.0002	0.00100935	0.00770056	-0.00870991	-7.17019e-17	0.00825167
0.01	0.0075701	0.052351	0.0278281	0.0292497	0.0224243									0.005	0.0296701	0.0583907	0.051982	0.0466809	0.0150763									1	0.0156312	0.0324546	0.030865	0.026317	0.00928819									0.002	0.0123682	0.0160166	0.0238008	0.0173952	0.00583969
0.25	0.123787	0.151509	0.131037	0.135444	0.0143766									0.01	-0.0294327	0.103727	0.0863992	0.0535644	0.0723978									2	0.0240429	0.0401378	0.0492118	0.0377975	0.0127466									0.02	0.017213	0.0404624	0.00694725	0.0215409	0.0171716
0.5	0.25024	0.253758	0.257064	0.253687	0.00341243									0.05	0.0320437	0.217897	0.173985	0.141309	0.09714									5	0.0927275	0.125315	0.126176	0.114739	0.0190676									0.2	0.0264744	0.0455584	0.044229	0.0387539	0.0106551
2.5	0.562853	0.596439	0.560508	0.573267	0.0201021									0.1	0.147164	0.337764	0.305246	0.263391	0.101961									10	0.185786	0.216519	0.185852	0.196052	0.0177244									2	0.0479956	0.0468582	0.0486455	0.0478331	0.00090465
5	0.669048	0.677044	0.660518	0.66887	0.00826457									0.5	0.838357	0.923333	1.00285	0.921513	0.0822605									20	0.29037	0.359319	0.316201	0.321963	0.0348341									20	0.0533427	0.0583352	0.0525746	0.0547508	0.00312785
25	0.759036	0.770658	0.730142	0.753279	0.0208626									1	1.32827	1.40209	1.42274	1.38437	0.0496659									50	0.499868	0.578487	0.535369	0.537908	0.0393713									100	0.0607872	0.0616734	0.0715256	0.0646621	0.0059605
50	0.738138	0.783985	0.746028	0.756051	0.0245117									5	2.39544	2.4498	2.39188	2.41237	0.0324589									100	0.667969	0.721155	0.706054	0.698393	0.0274081									200	0.0690589	0.0763557	0.0724857	0.0726335	0.00365065
250	0.841028	0.810001	0.742403	0.797811	0.0504297									10	2.85141	2.87847	2.63541	2.78843	0.133207									200	0.877401	0.896675	0.853424	0.875833	0.0216679									500	0.0809347	0.0950705	0.0947307	0.0902453	0.008065
500	0.819064	0.783026	0.712869	0.771653	0.0540031									25	3.01424	3.20128	3.10895	3.10816	0.0935226									500	1.0096	1.02298	0.974036	1.00221	0.0252978									1000	0.0834901	0.106562	0.101289	0.0971138	0.0120895
2500	0.893166	0.836017	0.830792	0.853325	0.0346019									50	3.18965	3.28483	3.27629	3.25026	0.05266									750	1.00695	1.0149	0.940389	0.987416	0.0409192									2000	0.0788077	0.105129	0.0984825	0.0941399	0.0136877
5000	0.855635	0.825355	0.80467	0.828553	0.0256326									100	3.43912	3.45692	3.25944	3.38516	0.109242									1000	0.958802	0.964432	0.922904	0.948713	0.0225279									4000	0.0640663	0.0799894	0.101067	0.0817077	0.0185603
Fig. 3 b														Fig. 3 d														Fig. 3 f														Fig. 3 h
	0.001 μM 4-coumaric acid				2.5 μM 4-coumaric acid				250 μM 4-coumaric acid						0.001 μM Phe				1 μM Phe				100 μM Phe						0.1 μM Glu				5 μM Glu				500 μM Glu						0.0002 μM Pro				20 μM Pro
Wavelength (nm)	Repeat 1	Repeat 2	Repeat 3	AVE	Repeat 1	Repeat 2	Repeat 3	AVE	Repeat 1	Repeat 2	Repeat 3	AVE		Wavelength (nm)	Repeat 1	Repeat 2	Repeat 3	AVE	Repeat 1	Repeat 2	Repeat 3	AVE	Repeat 1	Repeat 2	Repeat 3	AVE		Wavelength (nm)	Repeat 1	Repeat 2	Repeat 3	AVE	Repeat 1	Repeat 2	Repeat 3	AVE	Repeat 1	Repeat 2	Repeat 3	AVE		Wavelength (nm)	Repeat 1	Repeat 2	Repeat 3	AVE	Repeat 1	Repeat 2	Repeat 3
300	367	374	363	368	400	377	388	388.333	129	95	102	108.667		300	162	138	224	174.667	193	240	203	212	266	278	306	150.333		300	94	58	107	86.3333	130	89	99	106	142	95	125	120.667		300	1577	1500	1501	1526	1576	1586	1533
305	254	242	239	245	265	291	262	272.667	86	113	84	94.3333		305	147	139	128	138	156	172	145	157.667	145	178	128	153.333		305	42	46	62	50	91	80	37	69.3333	39	72	71	60.6667		305	1058	1020	1004	1027.33	1116	1130	1097
310	210	181	208	199.667	224	227	150	200.333	159	62	88	103		310	75	125	32	77.3333	96	101	107	101.333	177	130	153	165.333		310	36	73	6	38.3333	20	18	24	20.6667	54	58	56	56		310	862	890	864	872	939	935	909
315	172	190	177	179.667	226	178	158	187.333	114	139	100	117.667		315	111	98	113	107.333	111	97	77	95	156	204	136	139.333		315	54	2	0	18.6667	89	3	59	50.3333	35	73	28	45.3333		315	881	852	873	868.667	921	868	972
320	200	164	128	164	207	194	174	191.667	94	153	121	122.667		320	111	115	90	105.333	151	75	149	125	155	144	119	151.333		320	19	0	41	20	58	5	33	32	0	0	19	6.33333		320	1089	948	949	995.333	995	1052	1043
325	131	119	147	132.333	168	184	228	193.333	126	140	154	140		325	115	143	104	120.667	106	136	104	115.333	118	197	139	160.333		325	54	0	0	18	9	0	25	11.3333	40	20	7	22.3333		325	1092	1083	1093	1089.33	1142	1177	1138
330	74	91	79	81.3333	176	205	185	188.667	232	219	185	212		330	164	128	140	144	139	141	135	138.333	179	155	147	173.333		330	22	0	33	18.3333	38	18	27	27.6667	35	56	0	30.3333		330	1366	1224	1256	1282	1325	1409	1293
335	105	108	75	96	151	239	223	204.333	247	320	240	269		335	167	167	57	130.333	197	176	149	174	189	148	183	189.667		335	0	0	0	0	20	14	7	13.6667	0	51	0	17		335	1629	1498	1447	1524.67	1617	1635	1577
340	109	161	136	135.333	225	249	248	240.667	312	406	300	339.333		340	223	200	124	182.333	185	232	204	207	204	215	150	216		340	31	43	26	33.3333	27	27	0	18	47	71	0	39.3333		340	2000	1888	1874	1920.67	1952	2068	1918
345	184	186	169	179.667	273	342	300	305	369	419	309	365.667		345	269	227	196	230.667	262	250	280	264	224	237	187	310		345	2	32	80	38	7	43	30	26.6667	17	13	19	16.3333		345	2520	2448	2443	2470.33	2465	2567	2435
350	221	209	202	210.667	301	399	374	358	476	492	484	484		350	295	331	342	322.667	331	326	407	354.667	291	313	326	409.667		350	65	27	59	50.3333	21	42	16	26.3333	40	46	65	50.3333		350	3344	3206	3087	3212.33	3360	3396	3196
355	236	270	265	257	472	522	485	493	647	653	659	653		355	479	473	458	470	424	423	397	414.667	405	407	417	544.667		355	26	57	45	42.6667	71	50	42	54.3333	84	65	23	57.3333		355	4468	4218	4163	4283	4421	4460	4300
360	379	357	315	350.333	599	663	622	628	870	803	822	831.667		360	564	547	574	561.667	514	565	586	555	543	565	526	646		360	57	48	69	58	44	40	26	36.6667	31	53	82	55.3333		360	5578	5341	5215	5378	5677	5656	5568
365	445	415	423	427.667	762	779	780	773.667	1054	1021	978	1017.67		365	688	681	730	699.667	656	707	695	686	676	670	592	803.333		365	63	54	63	60	30	73	49	50.6667	73	72	78	74.3333		365	6971	6621	6626	6739.33	7035	7069	6809
370	562	579	525	555.333	927	1001	927	951.667	1234	1257	1191	1227.33		370	902	875	891	889.333	887	892	854	877.667	796	814	800	965.333		370	55	86	65	68.6667	89	107	95	97	101	79	105	95		370	8835	8398	8274	8502.33	8788	8981	8513
375	680	667	658	668.333	1137	1185	1177	1166.33	1501	1510	1476	1495.67		375	1003	1042	1087	1044	1037	1072	1021	1043.33	951	989	956	1124		375	64	78	78	73.3333	95	103	68	88.6667	100	99	65	88		375	10536	9919	10002	10152.3	10595	10543	10239
380	780	790	755	775	1335	1388	1386	1369.67	1776	1742	1697	1738.33		380	1198	1212	1286	1232	1155	1211	1209	1191.67	1134	1138	1100	1316.67		380	72	74	97	81	92	106	95	97.6667	146	104	123	124.333		380	12308	11707	11528	11847.7	12275	12328	11912
385	939	933	871	914.333	1532	1558	1572	1554	2013	2001	1947	1987		385	1349	1364	1412	1375	1299	1374	1323	1332	1303	1333	1314	1430.33		385	113	85	101	99.6667	119	145	119	127.667	147	127	143	139		385	13892	13198	12945	13345	13915	13835	13465
390	1082	1036	1007	1041.67	1701	1772	1718	1730.33	2246	2222	2129	2199		390	1468	1535	1536	1513	1447	1512	1500	1486.33	1458	1461	1372	1587		390	140	118	120	126	142	151	135	142.667	152	140	163	151.667		390	15185	14388	14381	14651.3	15223	15198	14771
395	1218	1211	1164	1197.67	1860	1965	1933	1919.33	2444	2428	2374	2415.33		395	1558	1582	1645	1595	1555	1650	1622	1609	1598	1607	1556	1685		395	127	130	143	133.333	162	188	169	173	177	185	203	188.333		395	16470	15560	15436	15822	16466	16391	15925
400	1344	1334	1275	1317.67	2033	2089	2080	2067.33	2609	2570	2526	2568.33		400	1644	1671	1697	1670.67	1643	1710	1709	1687.33	1726	1693	1636	1702.33		400	165	163	132	153.333	180	189	182	183.667	239	217	222	226		400	17165	16369	16037	16523.7	17166	17123	16662
405	1486	1489	1419	1464.67	2110	2176	2181	2155.67	2671	2654	2580	2635		405	1627	1657	1661	1648.33	1642	1688	1688	1672.67	1738	1687	1682	1713.33		405	189	190	177	185.333	222	209	209	213.333	269	264	248	260.333		405	16932	16149	16050	16377	16981	16846	16487
410	1638	1603	1548	1596.33	2172	2216	2214	2200.67	2683	2660	2631	2658		410	1592	1596	1603	1597	1620	1707	1638	1655	1727	1724	1689	1732		410	199	224	204	209	267	269	269	268.333	323	334	327	328		410	16414	15623	15460	15832.3	16413	16375	15874
415	1820	1797	1755	1790.67	2244	2331	2288	2287.67	2673	2686	2566	2641.67		415	1486	1475	1497	1486	1514	1629	1583	1575.33	1765	1742	1689	1730.67		415	259	244	239	247.333	306	331	306	314.333	389	400	378	389		415	15277	14612	14412	14767	15403	15180	14807
420	2075	2031	1989	2031.67	2376	2436	2385	2399	2629	2669	2586	2628		420	1348	1324	1373	1348.33	1477	1567	1530	1524.67	1740	1770	1682	1747.67		420	272	294	274	280	390	395	397	394	493	502	452	482.333		420	14100	13513	13281	13631.3	14068	14100	13652
425	2376	2336	2257	2323	2495	2564	2478	2512.33	2697	2704	2611	2670.67		425	1209	1217	1233	1219.67	1376	1444	1432	1417.33	1737	1798	1708	1731.67		425	348	350	324	340.667	478	498	485	487	612	612	580	601.333		425	12553	11935	11834	12107.3	12496	12579	12155
430	2692	2674	2555	2640.33	2616	2657	2569	2614	2656	2632	2507	2598.33		430	985	992	1001	992.667	1240	1304	1277	1273.67	1746	1760	1689	1755.33		430	432	425	421	426	579	605	587	590.333	754	767	725	748.667		430	10252	9742	9589	9861	10368	10189	9914
435	3126	3096	2937	3053	2784	2808	2674	2755.33	2631	2589	2465	2561.67		435	766	759	750	758.333	1129	1167	1121	1139	1791	1790	1685	1868.33		435	515	515	507	512.333	706	746	702	718	939	953	886	926		435	7865	7479	7397	7580.33	7959	8005	7617
440	3686	3670	3519	3625	3123	3141	2981	3081.67	2769	2796	2659	2741.33		440	620	617	632	623	1097	1152	1093	1114	1890	1935	1780	2105		440	631	642	623	632	881	931	893	901.667	1184	1171	1105	1153.33		440	6307	6002	5954	6087.67	6356	6323	6098
445	4448	4419	4196	4354.33	3697	3651	3471	3606.33	3162	3159	2986	3102.33		445	597	579	569	581.667	1175	1199	1128	1167.33	2172	2138	2005	2459.67		445	778	782	752	770.667	1083	1154	1100	1112.33	1453	1467	1397	1439		445	5772	5448	5432	5550.67	5789	5831	5683
450	5302	5330	5078	5236.67	4373	4360	4149	4294	3732	3735	3534	3667		450	629	627	615	623.667	1298	1382	1301	1327	2531	2487	2361	2930.67		450	980	963	938	960.333	1367	1438	1347	1384	1812	1824	1723	1786.33		450	6021	5688	5670	5793	6092	6012	5867
455	6362	6311	6035	6236	5177	5149	4825	5050.33	4416	4410	4190	4338.67		455	743	708	713	721.333	1526	1605	1517	1549.33	2994	2998	2800	3327		455	1180	1167	1135	1160.67	1690	1742	1683	1705	2207	2214	2092	2171		455	6720	6490	6320	6510	6790	6791	6657
460	7292	7246	6930	7156	5906	5920	5618	5814.67	5018	5031	4820	4956.33		460	824	829	791	814.667	1744	1772	1675	1730.33	3388	3418	3175	3674		460	1357	1354	1336	1349	1972	2030	1952	1984.67	2598	2604	2470	2557.33		460	7751	7384	7143	7426	7761	7818	7625
465	8113	8021	7611	7915	6604	6571	6210	6461.67	5596	5668	5359	5541		465	952	907	939	932.667	1933	2037	1962	1977.33	3738	3756	3528	3999.33		465	1517	1528	1454	1499.67	2192	2281	2162	2211.67	2928	2896	2760	2861.33		465	8684	8230	8095	8336.33	8729	8714	8405
470	8821	8669	8374	8621.33	7197	7193	6739	7043	6205	6163	5821	6063		470	1077	1023	998	1032.67	2176	2272	2157	2201.67	4037	4141	3820	4306.33		470	1692	1696	1657	1681.67	2366	2500	2383	2416.33	3164	3186	3002	3117.33		470	9634	9104	9010	9249.33	9688	9760	9238
475	9538	9454	9028	9340	7761	7842	7394	7665.67	6700	6638	6331	6556.33		475	1137	1111	1166	1138	2374	2471	2308	2384.33	4396	4365	4158	4692		475	1855	1820	1804	1826.33	2632	2742	2618	2664	3450	3441	3301	3397.33		475	10562	10094	9909	10188.3	10757	10665	10324
480	10204	10197	9692	10031	8325	8413	7986	8241.33	7208	7311	6853	7124		480	1270	1255	1192	1239	2542	2653	2494	2563	4850	4793	4433	4963.33		480	2009	2031	1986	2008.67	2941	3052	2895	2962.67	3886	3866	3646	3799.33		480	11514	10901	10870	11095	11607	11754	11316
485	10843	10668	10249	10586.7	8835	8878	8452	8721.67	7687	7670	7349	7568.67		485	1356	1321	1327	1334.67	2685	2799	2646	2710	5030	5081	4779	4941.33		485	2180	2165	2136	2160.33	3180	3304	3151	3211.67	4211	4191	4021	4141		485	12463	11738	11600	11933.7	12525	12660	12209
490	10671	10564	10221	10485.3	8914	8844	8374	8710.67	7709	7730	7345	7594.67		490	1437	1368	1298	1367.67	2715	2787	2707	2736.33	4981	5108	4735	4390.33		490	2243	2218	2183	2214.67	3256	3363	3267	3295.33	4352	4332	4090	4258		490	12720	12139	12036	12298.3	12797	12821	12407
495	9635	9471	9181	9429	8058	8038	7650	7915.33	7056	7057	6733	6948.67		495	1356	1344	1284	1328	2488	2532	2475	2498.33	4503	4439	4229	3569.33		495	2059	2066	2024	2049.67	3018	3103	3000	3040.33	4011	3998	3790	3933		495	12211	11555	11370	11712	12303	12204	11881
500	7771	7654	7381	7602	6584	6498	6213	6431.67	5800	5813	5521	5711.33		500	1271	1192	1193	1218.67	2093	2133	2044	2090	3650	3605	3453	2492		500	1683	1633	1614	1643.33	2403	2503	2406	2437.33	3195	3201	3070	3155.33		500	10729	10208	10003	10313.3	10767	10732	10534
505	5247	5112	4995	5118	4437	4434	4290	4387	4049	4072	3889	4003.33		505	1039	1057	1012	1036	1570	1618	1626	1604.67	2537	2505	2434	1503.33		505	1073	1056	1030	1053	1576	1628	1601	1601.67	2095	2083	2016	2064.67		505	8254	7933	7799	7995.33	8384	8419	8138
510	2919	2853	2791	2854.33	2490	2504	2428	2474	2294	2321	2177	2264		510	812	797	816	808.333	1015	1068	1065	1049.33	1531	1526	1453	761.667		510	554	583	579	572	832	827	846	835	1114	1062	1047	1074.33		510	5627	5296	5328	5417	5661	5619	5498
515	1387	1348	1287	1340.67	1188	1218	1181	1195.67	1135	1128	1038	1100.33		515	516	512	526	518	578	625	596	599.667	746	807	732	317		515	253	261	259	257.667	356	373	368	365.667	460	456	463	459.667		515	3255	3081	2985	3107	3256	3215	3185
520	529	510	539	526	484	440	459	461	486	433	402	440.333		520	263	244	225	244	263	275	283	273.667	311	330	310	118.667		520	110	97	100	102.333	129	156	129	138	150	154	164	156		520	1445	1394	1364	1401	1456	1453	1430
525	222	201	199	207.333	193	200	187	193.333	178	211	163	184		525	122	99	99	106.667	90	98	111	99.6667	109	114	133	48		525	23	31	32	28.6667	45	55	56	52	58	79	67	68		525	566	534	542	547.333	563	558	562
530	94	68	73	78.3333	62	69	81	70.6667	67	76	69	70.6667		530	30	65	45	46.6667	61	57	53	57	39	48	57	34.6667		530	18	10	29	19	20	25	11	18.6667	31	6	28	21.6667		530	214	187	183	194.667	195	197	187
535	11	39	45	31.6667	27	27	19	24.3333	34	20	34	29.3333		535	28	30	14	24	40	28	32	33.3333	33	34	37	30.3333		535	6	14	11	10.3333	2	0	0	0.666667	0	0	0	0		535	99	81	69	83	80	87	94
540	1	10	17	9.33333	14	31	32	25.6667	15	9	19	14.3333		540	0	10	22	10.6667	29	9	12	16.6667	29	37	25			540	0	3	14	5.66667	0	24	12	12	3	5	4	4		540	36	40	30	35.3333	23	28	37
470	331	298	281	303.333	255	235	196	228.667	221	186	169	192		470	131	121	118	123.333	124	157	132	137.667	223	194	214	210.333		470	62	69	54	61.6667	71	62	109	80.6667	103	117	88	102.667		470	292	271	266	276.333	301	287	262
475	793	729	703	741.667	551	571	541	554.333	448	439	423	436.667		475	150	110	120	126.667	230	184	233	215.667	386	416	360	387.333		475	143	154	162	153	203	217	226	215.333	283	250	286	273		475	576	556	583	571.667	619	620	572
480	1875	1812	1723	1803.33	1393	1329	1257	1326.33	1090	1095	1061	1082		480	228	228	190	215.333	435	448	433	438.667	855	830	766	817		480	389	363	365	372.333	524	536	535	531.667	685	705	627	672.333		480	1306	1277	1237	1273.33	1373	1335	1338
485	4144	4124	3908	4058.67	3079	3107	2843	3009.67	2501	2528	2328	2452.33		485	409	403	409	407	899	968	897	921.333	1797	1813	1692	1767.33		485	899	883	847	876.333	1270	1331	1285	1295.33	1658	1646	1582	1628.67		485	2953	2914	2841	2902.67	3043	3085	3030
490	8756	8596	8285	8545.67	6532	6569	6040	6380.33	5409	5432	5037	5292.67		490	795	799	758	784	1908	2008	1949	1955	3868	3887	3598	3784.33		490	2057	1973	1898	1976	2822	2952	2774	2849.33	3738	3690	3452	3626.67		490	6729	6546	6398	6557.67	6968	6932	6751
495	15630	15348	14791	15256.3	11772	11910	11009	11563.7	9969	10001	9213	9727.67		495	1394	1426	1367	1395.67	3414	3698	3519	3543.67	7048	7024	6622	6898		495	3697	3563	3463	3574.33	5167	5310	5101	5192.67	6828	6826	6324	6659.33		495	12879	12414	12189	12494	13152	13322	12827
500	23743	23171	22399	23104.3	18205	18355	17028	17862.7	15669	15590	14512	15257		500	2176	2231	2203	2203.33	5360	5626	5363	5449.67	10773	10854	10092	10573		500	5571	5364	5232	5389	7807	8063	7662	7844	10341	10279	9619	10079.7		500	20949	20272	19933	20384.7	21508	21732	21070
505	30749	30010	28871	29876.7	23809	23945	22278	23344	20551	20605	19247	20134.3		505	2940	3024	2932	2965.33	6940	7323	7059	7107.33	14000	13904	13021	13641.7		505	6888	6621	6509	6672.67	9714	10041	9575	9776.67	12943	12897	12021	12620.3		505	28898	28138	27425	28153.7	29819	29771	28928
510	34072	33123	31934	33043	26780	26773	25055	26202.7	23290	23356	21723	22789.7		510	3401	3550	3374	3441.67	7764	8202	7872	7946	15263	15132	14278	14891		510	7159	6926	6764	6949.67	10084	10437	9942	10154.3	13411	13408	12494	13104.3		510	34152	33118	32451	33240.3	35092	35226	34131
515	31787	31011	29835	30877.7	25109	25261	23528	24632.7	22249	22065	20638	21650.7		515	3321	3451	3326	3366	7296	7658	7468	7474	14277	14127	13388	13930.7		515	6287	6094	5967	6116	8872	9215	8730	8939	11838	11784	11000	11540.7		515	33593	32516	31881	32663.3	34309	34406	33752
520	26676	26137	25091	25968	21180	21352	19807	20779.7	18691	18663	17434	18262.7		520	2874	2947	2864	2895	6050	6449	6212	6237	11926	11975	11220	11707		520	5164	4975	4884	5007.67	7250	7489	7162	7300.33	9695	9641	8980	9438.67		520	28692	27900	27347	27979.7	29330	29417	28618
525	21497	21008	20135	20880	16902	17024	15916	16614	14943	14862	13901	14568.7		525	2303	2364	2290	2319	4979	5228	5071	5092.67	9634	9604	9018	9418.67		525	4147	4033	3955	4045	5887	6080	5791	5919.33	7819	7763	7314	7632		525	22607	21988	21582	22059	23385	23232	22805
530	17731	17399	16794	17308	13914	14025	13027	13655.3	12275	12142	11391	11936		530	1882	1978	1886	1915.33	4145	4376	4249	4256.67	8053	7968	7430	7817		530	3515	3408	3334	3419	4957	5111	4901	4989.67	6602	6574	6106	6427.33		530	18564	17751	17515	17943.3	18750	18808	18486
535	15445	15060	14489	14998	11994	12239	11306	11846.3	10670	10604	9884	10386		535	1634	1695	1642	1657	3553	3798	3636	3662.33	7106	7077	6505	6896		535	3141	3022	2951	3038	4424	4584	4325	4444.33	5843	5860	5453	5718.67		535	15807	15353	15030	15396.7	16130	16040	15835
540	13636	13254	12841	13243.7	10644	10782	9995	10473.7	9330	9415	8706	9150.33		540	1405	1500	1473	1459.33	3182	3297	3224	3234.33	6213	6214	5832	6086.33		540	2785	2665	2655	2701.67	3906	4056	3907	3956.33	5208	5207	4865	5093.33		540	13800	13418	13185	13467.7	14086	14098	13871
545	12197	11799	11402	11799.3	9540	9598	8911	9349.67	8336	8431	7768	8178.33		545	1265	1304	1252	1273.67	2841	2918	2825	2861.33	5554	5511	5231	5432		545	2447	2383	2324	2384.67	3512	3611	3445	3522.67	4641	4609	4293	4514.33		545	12331	11964	11814	12036.3	12577	12626	12465
550	10440	10190	9756	10128.7	8206	8303	7739	8082.67	7249	7160	6737	7048.67		550	1073	1132	1098	1101	2408	2520	2434	2454	4698	4721	4401	4606.67		550	2071	1999	1984	2018	2934	3022	2857	2937.67	3896	3875	3668	3813		550	10746	10456	10367	10523	11077	10952	10745
555	8995	8736	8425	8718.67	7087	7116	6631	6944.67	6208	6226	5804	6079.33		555	930	984	959	957.667	2071	2166	2140	2125.67	4126	4045	3811	3994		555	1785	1700	1654	1713	2461	2577	2438	2492	3277	3260	3052	3196.33		555	9425	9101	8979	9168.33	9676	9564	9510
560	7312	7128	6879	7106.33	5794	5771	5414	5659.67	5057	5078	4730	4955		560	785	845	811	813.667	1651	1777	1707	1711.67	3345	3342	3075	3254		560	1393	1368	1326	1362.33	1995	2035	1982	2004	2634	2618	2440	2564		560	7728	7478	7361	7522.33	7847	7896	7561
565	5746	5664	5399	5603	4539	4565	4272	4458.67	3954	3991	3732	3892.33		565	616	617	650	627.667	1321	1449	1370	1380	2601	2625	2418	2548		565	1098	1068	1042	1069.33	1541	1634	1554	1576.33	2057	2059	1943	2019.67		565	6069	5898	5805	5924	6223	6200	6158
570	4591	4458	4315	4454.67	3575	3615	3359	3516.33	3162	3145	2935	3080.67		570	491	539	529	519.667	1074	1138	1108	1106.67	2089	2128	1968	2061.67		570	887	875	846	869.333	1245	1284	1228	1252.33	1665	1623	1566	1618		570	4781	4643	4597	4673.67	4824	4915	4824
575	3735	3639	3495	3623	2950	2940	2686	2858.67	2556	2541	2347	2481.33		575	438	430	412	426.667	855	908	902	888.333	1724	1723	1601	1682.67		575	720	731	681	710.667	1009	1042	987	1012.67	1349	1343	1265	1319		575	3873	3770	3679	3774	3976	3924	3861
580	3058	2978	2887	2974.33	2416	2426	2236	2359.33	2109	2121	1961	2063.67		580	362	313	330	335	729	732	718	726.333	1360	1380	1350	1363.33		580	607	567	611	595	872	869	847	862.667	1098	1135	1060	1097.67		580	3134	3006	3034	3058	3242	3251	3174
585	2536	2471	2384	2463.67	1960	1975	1851	1928.67	1754	1770	1637	1720.33		585	319	274	268	287	583	608	604	598.333	1131	1170	1127	1142.67		585	537	485	468	496.667	694	708	717	706.333	923	934	872	909.667		585	2658	2529	2545	2577.33	2667	2688	2530
590	2161	2080	2029	2090	1697	1674	1589	1653.33	1455	1453	1381	1429.67		590	232	254	232	239.333	501	542	475	506	981	994	942	972.333		590	415	408	405	409.333	596	609	566	590.333	776	775	771	774		590	2186	2141	2118	2148.33	2278	2215	2270
595	1774	1738	1687	1733	1419	1435	1329	1394.33	1241	1221	1173	1211.67		595	206	204	184	198	372	423	430	408.333	837	767	712	772		595	336	336	345	339	457	496	491	481.333	642	617	616	625		595	1801	1807	1783	1797	1856	1893	1882
600	1465	1425	1386	1425.33	1200	1168	1093	1153.67	1040	1049	949	1012.67		600	178	134	175	162.333	358	321	383	354	671	688	636	665		600	289	283	275	282.333	393	423	394	403.333	545	494	492	510.333		600	1556	1492	1475	1507.67	1533	1575	1503
605	1189	1190	1136	1171.67	942	970	892	934.667	829	815	795	813		605	144	142	139	141.667	264	290	279	277.667	548	579	543	556.667		605	219	220	229	222.667	337	357	296	330	393	429	406	409.333		605	1261	1232	1178	1223.67	1270	1311	1240
610	986	921	931	946	747	761	723	743.667	655	688	644	662.333		610	83	143	103	109.667	227	238	237	234	454	426	397	425.667		610	158	163	173	164.667	254	308	235	265.667	342	355	318	338.333		610	1012	1013	990	1005	1033	982	1024
615	803	726	771	766.667	634	584	590	602.667	545	540	514	533		615	109	90	78	92.3333	227	197	148	190.667	361	341	335	345.667		615	163	165	137	155	183	180	204	189	283	251	245	259.667		615	782	852	780	804.667	867	848	811
620	653	660	575	629.333	480	502	474	485.333	445	464	420	443		620	99	72	78	83	162	185	146	164.333	347	269	320	312		620	127	118	89	111.333	169	201	191	187	246	194	213	217.667		620	662	656	643	653.667	712	662	654
625	560	474	479	504.333	397	440	397	411.333	379	367	324	356.667		625	38	81	85	68	140	120	146	135.333	231	271	250	250.667		625	111	105	137	117.667	146	146	114	135.333	172	163	160	165		625	549	578	525	550.667	554	574	502
630	457	418	398	424.333	330	306	326	320.667	322	251	271	281.333		630	74	64	58	65.3333	124	123	86	111	221	164	201	195.333		630	61	89	52	67.3333	85	103	107	98.3333	136	169	89	131.333		630	462	440	446	449.333	469	472	436
635	362	368	339	356.333	266	352	257	291.667	237	283	207	242.333		635	19	0	44	21	56	107	140	101	155	148	166	156.333		635	11	36	95	47.3333	102	115	110	109	106	152	139	132.333		635	407	366	364	379	376	381	362
640	323	291	302	305.333	268	266	239	257.667	213	166	198	192.333		640	20	33	45	32.6667	74	56	122	84	165	156	127	149.333		640	81	51	0	44	76	89	74	79.6667	114	133	93	113.333		640	328	294	304	308.667	328	322	338
645	236	280	211	242.333	217	210	167	198	179	156	159	164.667		645	62	38	25	41.6667	71	102	71	81.3333	115	121	83	106.333		645	55	29	2	28.6667	119	39	57	71.6667	112	72	87	90.3333		645	287	250	271	269.333	251	251	251
650	221	191	207	206.333	175	140	196	170.333	158	119	127	134.667		650	0	39	92	43.6667	19	102	78	66.3333	121	61	115	99		650	68	58	78	68	49	67	54	56.6667	43	92	79	71.3333		650	203	141	239	194.333	227	232	242
655	190	146	230	188.667	110	92	154	118.667	133	115	104	117.333		655	85	45	0	43.3333	73	45	13	43.6667	116	42	82	80		655	36	48	73	52.3333	97	45	35	59	109	70	71	83.3333		655	184	153	169	168.667	163	183	194
660	173	161	46	126.667	121	118	133	124	102	184	91	125.667		660	5	25	70	33.3333	32	43	39	38	98	53	90	80.3333		660	28	40	0	22.6667	20	66	41	42.3333	53	81	93	75.6667		660	152	140	143	145	211	182	129
665	81	87	167	111.667	137	124	79	113.333	49	138	76	87.6667		665	47	0	62	36.3333	0	26	0	8.66667	34	36	47	39		665	43	23	44	36.6667	37	46	61	48	11	89	22	40.6667		665	148	187	105	146.667	206	179	169
670	124	103	128	118.333	73	58	118	83	69	66	98	77.6667		670	34	55	10	33	28	0	44	24	32	85	36	51		670	43	36	0	26.3333	122	0	47	56.3333	36	34	37	35.6667		670	67	140	130	112.333	54	117	106
675	108	116	104	109.333	1	142	41	61.3333	33	120	93	82		675	0	43	79	40.6667	21	47	0	22.6667	110	86	77	91		675	37	12	37	28.6667	0	17	49	22	62	85	13	53.3333		675	80	87	23	63.3333	69	148	46
680	82	118	71	90.3333	51	10	35	32	109	38	68	71.6667		680	0	0	0	0	33	1	0	11.3333	16	43	9	22.6667		680	36	0	0	12	50	7	15	24	0	15	0	5		680	149	132	105	128.667	126	66	0
685	0	97	42	46.3333	78	43	9	43.3333	108	28	52	62.6667		685	45	70	51	55.3333	81	0	0	27	51	10	53	38		685	0	17	0	5.66667	84	31	0	38.3333	34	29	0	21		685	93	22	41	52	91	87	66
690	6	8	20	11.3333	29	21	6	18.6667	92	30	56	59.3333		690	9	59	46	38	21	2	0	7.66667	54	70	38	54		690	0	12	64	25.3333	60	22	39	40.3333	33	84	29	48.6667		690	26	66	73	55	75	99	60
695	39	84	0	41	38	16	8	20.6667	17	32	16	21.6667		695	0	0	0	0	30	0	66	32	107	0	40	49		695	0	0	0	0	0	0	6	2	40	101	0	47		695	24	75	43	47.3333	131	71	53
700	30	69	96	65	2	87	50	46.3333	30	35	0	21.6667		700	0	47	5	17.3333	0	12	3	5	16	37	0	17.6667		700	33	25	14	24	44	0	0	14.6667	0	44	32	25.3333		700	52	66	137	85	60	60	52
[truncated: 31 more columns]

## Sheet: Fig. 4 b-g
Fig. 4 b							Fig. 4 c							Fig. 4 d							Fig. 4 e							Fig. 4 f
Substrate (μM)	Repeat 1	Repeat 2	Repeat 3	AVE	SD		Substrate (μM)	Repeat 1	Repeat 2	Repeat 3	AVE	SD		Substrate (μM)	Repeat 1	Repeat 2	Repeat 3	AVE	SD		Substrate (μM)	Repeat 1	Repeat 2	Repeat 3	AVE	SD		Substrate (μM)	Repeat 1	Repeat 2	Repeat 3	AVE	SD
Phe							Leu							Leu							Tyr							S-β-Phe
0.001	-0.0581533	0.0334678	0.0246855	0	0.0505533		0.5	-0.0137478	0.0122534	0.00149432	6.79433e-17	0.0130648		0.005	0.00283778	-0.0112353	0.00839752	-5.26199e-17	0.0101194		0.1	0.00387388	0.0040891	-0.00796298	0	0.00689698		0.0001	-0.00538226	-0.00950623	0.0145326	-0.000118628	0.0128548
0.005	0.0296701	0.0583907	0.051982	0.0466809	0.0150763		1	0.0185296	0.0951883	0.00777047	0.0404961	0.0476693		0.01	0.0524411	0.0149128	0.0354144	0.0342561	0.0187909		0.2	0.0280857	0.00731734	0.0119445	0.0157825	0.0109031		0.001	-0.0184625	0.0038099	-0.00219927	-0.00561729	0.0115229
0.01	-0.0294327	0.103727	0.0863992	0.0535644	0.0723978		2	0.082636	0.0911536	0.0118051	0.0618649	0.0435617		0.1	0.0721608	0.0608676	0.0642555	0.0657613	0.00579523		1	0.0338965	0.0470246	0.0436888	0.0415366	0.00682356		0.01	-0.00125687	0.00769744	0.0190057	0.0084821	0.0101541
0.05	0.0320437	0.217897	0.173985	0.141309	0.09714		5	0.130604	0.119845	0.129259	0.126569	0.00586224		1	0.101349	0.0990908	0.0643424	0.0882608	0.0207448		2	0.0499301	0.0612289	0.0395997	0.0502529	0.0108182		0.1	0.0863999	0.0784968	0.105462	0.0901194	0.0138618
0.1	0.147164	0.337764	0.305246	0.263391	0.101961		10	0.0759115	0.127914	0.132397	0.112074	0.0313978		5	0.19517	0.17519	0.167111	0.179157	0.0144442		10	0.105456	0.140643	0.113419	0.119839	0.0184516		1	0.499058	0.486395	0.49788	0.494444	0.0069955
0.5	0.838357	0.923333	1.00285	0.921513	0.0822605		20	0.162433	0.14988	0.207711	0.173341	0.0304193		10	0.236607	0.231048	0.236868	0.234841	0.00328773		20	0.158399	0.190466	0.163241	0.170702	0.0172865		10	1.20692	1.23622	1.24137	1.22817	0.0185848
1	1.32827	1.40209	1.42274	1.38437	0.0496659		50	0.291542	0.229229	0.336372	0.285714	0.0538087		50	0.496351	0.418689	0.457868	0.457636	0.0388318		100	0.3918	0.440224	0.405144	0.412389	0.0250117		50	1.67376	1.78826	1.78994	1.75065	0.066597
5	2.39544	2.4498	2.39188	2.41237	0.0324589		100	0.394202	0.374029	0.433652	0.400628	0.0303266		100	0.595819	0.5708	0.524063	0.563561	0.0364213		200	0.53664	0.54611	0.509093	0.530614	0.0192302		100	1.91592	1.94183	1.95903	1.93893	0.0217018
10	2.85141	2.87847	2.63541	2.78843	0.133207		200	0.577555	0.61835	0.567244	0.587717	0.0270257		200	0.773035	0.735246	0.719783	0.742688	0.0273948		500	0.6662	0.719897	0.650382	0.678826	0.0364367		500	2.17545	2.28562	2.14044	2.2005	0.0757661
25	3.01424	3.20128	3.10895	3.10816	0.0935226		500	0.790944	0.712941	0.772116	0.758667	0.0407037		500	0.9989	1.01541	0.971362	0.995222	0.0222509		1000	0.757344	0.814914	0.752394	0.774884	0.0347553		1000	2.19556	2.21319	2.21493	2.20789	0.0107195
50	3.18965	3.28483	3.27629	3.25026	0.05266		750	0.741632	0.89988	0.830843	0.824118	0.0793383		750	1.0869	1.09203	1.05884	1.07926	0.0178644		1500	0.76337	0.758958	0.803723	0.775351	0.0246702		5000	2.21225	2.34547	2.22244	2.26005	0.0741481
100	3.43912	3.45692	3.25944	3.38516	0.109242		1000	0.713837	0.851913	0.820084	0.795278	0.0723028		1000	1.08925	1.15153	1.07934	1.10671	0.0391345		2000	0.745077	0.761433	0.727537	0.744682	0.0169517		10000	2.26107	2.27528	2.23689	2.25775	0.0194127
Tyr							Phe							Phe							Phe							R-β-Phe
0.5	-0.0504154	0.0463822	0.00403323	7.51714e-17	0.0485247		0.5	0.0172257	0.00271985	-0.0199456	0	0.0187343		0.01	0.03715	0.0350781	0.0122011	0.0281431	0.013845		0.1	0.00187757	-0.0189528	0.0170752	-6.4763e-17	0.0180873		0.0001	0.0161329	0.0089793	-0.0254648	-0.000117542	0.0222409
1	-0.0317819	0.0790514	0.0204888	0.0225861	0.0554464		1	-0.0539438	0.104714	0.0145059	0.0217588	0.0795774		0.1	0.0380133	0.0388766	0.0286898	0.0351932	0.00564863		0.2	0.015056	0.0464078	0.0167564	0.0260734	0.0176306		0.001	0.0243554	0.0191085	-0.0540616	-0.00353256	0.043838
5	0.00403323	0.0795354	0.0846172	0.056062	0.0451298		2	-0.0299184	0.101088	0.0693563	0.0468419	0.0683435		1	0.0620126	0.0598544	0.025841	0.049236	0.0202894		1	0.00984838	0.0392872	0.0128241	0.0206533	0.0162059		0.01	0.0133879	0.0130288	-0.0265311	-3.81363e-05	0.0229443
10	0.0437203	0.142212	0.011777	0.065903	0.067988		5	0.0135993	0.110607	0.0185857	0.0475975	0.0546252		5	0.084717	0.0688326	0.0385313	0.0640269	0.0234649		2	0.0194133	0.0504464	-0.0202281	0.0165439	0.0354245		0.1	0.0320953	0.0366193	-0.0445177	0.00806564	0.0455946
20	0.0725175	0.108575	0.105187	0.0954263	0.0199118		10	0.0444243	0.145966	0.115594	0.101995	0.0521187		10	0.0822135	0.0866162	0.0722857	0.0803718	0.00734063		10	0.026959	0.072127	0.082861	0.060649	0.0296659		1	0.0735563	0.0752154	0.0555511	0.0681076	0.0109058
50	0.190369	0.261757	0.218924	0.223683	0.0359313		20	0.155938	0.197189	0.129646	0.160925	0.0340465		50	0.110702	0.126414	0.0952491	0.110788	0.0155825		20	0.0432195	0.0957206	0.109324	0.0827547	0.0349076		5	0.0797427	0.0743726	0.0326756	0.0622636	0.0257643
100	0.344519	0.45753	0.341615	0.381221	0.0661013		50	0.208976	0.209882	0.155485	0.191448	0.0311478		100	0.180887	0.166988	0.166038	0.171304	0.00831222		100	0.151516	0.173728	0.0788224	0.134689	0.0496401		10	0.131909	0.117362	0.11187	0.12038	0.010355
200	0.571025	0.632734	0.574171	0.592643	0.0347549		100	0.210789	0.251587	0.166364	0.20958	0.0426239		200	0.240454	0.278093	0.193318	0.237288	0.0424758		200	0.201254	0.261726	0.229843	0.230941	0.0302509		50	0.299003	0.31445	0.294288	0.302581	0.0105463
250	0.639752	0.738001	0.715496	0.697749	0.0514727		200	0.218495	0.259293	0.221668	0.233152	0.0226941		500	0.335846	0.386176	0.32635	0.349458	0.0321516		500	0.419123	0.375868	0.343666	0.379552	0.0378632		100	0.403176	0.38991	0.38391	0.392332	0.00985859
500	0.931354	1.12011	1.08575	1.04574	0.100537		500	0.236627	0.340435	0.311423	0.296162	0.0535602		750	0.363213	0.409916	0.368738	0.380622	0.0255194		1000	0.439422	0.490754	0.453769	0.461315	0.0264848		500	0.564244	0.57525	0.520656	0.553383	0.0288722
750	1.1097	1.282	1.23675	1.20949	0.0893271		750	0.360834	0.402539	0.289211	0.350861	0.0573181		1000	0.405859	0.408794	0.337918	0.38419	0.0400996		1500	0.470986	0.528907	0.488947	0.49628	0.0296487		1000	0.627163	0.590658	0.56678	0.594867	0.0304106
1000	1.16415	1.31854	1.24401	1.24224	0.0772114		1000	0.203989	0.325023	0.265639	0.264884	0.0605203									2000	0.474706	0.558665	0.514879	0.516083	0.0419926		2000	0.618993	0.593445	0.555287	0.589241	0.0320604
Leu																												Phe
0.001	-0.0680831	0.058933	0.00915012	-7.11237e-17	0.0640005																							0.0001	-0.000405894	-0.00612825	0.00616808	-0.00012202	0.00615308
0.005	-0.0478443	0.0352047	0.0242711	0.00387717	0.0451245																							0.001	0.0121347	-0.00697967	0.00202873	0.0023946	0.00956246
0.01	-0.00573821	0.0612593	0.0138027	0.0231079	0.0344544																							0.01	-0.00539707	0.0202873	0.0141994	0.00969652	0.0134212
0.05	-0.0171371	0.069634	0.0745192	0.0423387	0.0515654																							0.1	0.00641078	0.0225973	0.0168749	0.0152943	0.00820818
0.1	-0.0108561	0.0863834	0.0335763	0.0363679	0.0486798																							1	-0.0270599	-0.00503002	0.00494829	-0.00904722	0.0163779
0.5	0.0119417	0.0621898	0.0103133	0.0281483	0.0294921																							10	0.0129807	-0.0135469	0.0292806	0.00957143	0.0216163
1	-0.00248139	0.0261321	0.065214	0.0296216	0.0339823																							50	0.0941391	0.114081	0.110296	0.106172	0.010591
5	0.0389268	-0.0422612	0.0447426	0.0138027	0.0486398																							100	0.219685	0.219537	0.21282	0.217348	0.00392137
10	0.0915012	0.153148	0.0700993	0.104916	0.0431191																							500	0.507846	0.515691	0.490696	0.504744	0.0127829
25	0.18781	0.147798	0.183623	0.173077	0.0219923																							1000	0.604363	0.689058	0.635468	0.642963	0.0428423
50	0.171991	0.236895	0.206653	0.20518	0.032477																							5000	0.678234	0.697487	0.653265	0.676329	0.0221726
100	0.202931	0.228986	0.208747	0.213555	0.0136765																							10000	0.720713	0.759535	0.730143	0.736797	0.020248
S-β-Phe
0.0001	-0.0240037	-0.00119069	0.0243567	-0.000279205	0.0241931
0.001	0.00293094	-0.00586027	0.000457708	-0.000823874	0.00453356
0.01	-0.0223423	0.0155621	-0.00420976	-0.00366332	0.0189581
0.1	-0.00640791	-0.044843	-0.000914913	-0.0173886	0.0239343
1	0.0259907	0.0122598	0.0251532	0.0211346	0.00769714
10	0.344648	0.365407	0.339247	0.349767	0.0138114
50	0.725967	0.688734	0.672091	0.695597	0.0275862
100	0.871982	0.866807	0.847377	0.862055	0.0129726
500	0.865161	0.937854	0.988579	0.930532	0.0620339
1000	0.883842	0.881407	0.884454	0.883234	0.00161174
5000	0.742714	0.757855	0.808054	0.769541	0.0342018
10000	0.6962	0.735184	0.822896	0.751427	0.0648907
Fig. 4 g
GECFINDER-Phe3	1	0.045402	0.0040354	0.0647175	0.0269555	0.0217413	0.00158695	0.00581883	0.00455682	0.00592463	0.0132171	0.0264341	0.0137158	0.0186127	-0.00640071	0.013678	0.00312857	0.00805568	-0.0101112	0.0504425
GECFINDER-Leu4	0.128547	1	0.0496976	0.0252752	0.0498527	0.0472942	0.0410916	-0.0852845	0.0161265	0.0740425	0.0676074	0.0798573	0.0515584	0.0162816	-0.0333385	0.0360521	0.0488448	0.0390758	-0.00178322	0.0458211
GECFINDER-Glu	-0.0577707	-0.00441742	1	-0.0708221	0.0648844	0.0378636	-0.0865699	-0.0148299	0.00103264	0.0306351	0.015461	0.0401584	0.0870576	0.0332741	-0.00694166	-0.037462	-0.078653	-0.0676955	-0.0812633	-0.0592336
GECFINDER-Tyr	0.197129	-0.0255001	-0.0227515	0.999999	-0.0387845	-0.00412276	0.0535959	-0.079096	-0.0771109	-0.113758	-0.0902427	-0.0761948	-0.00488624	-0.0367995	-0.100473	0.0766528	0.0331348	0.0317605	-0.0768055	0.0447396
GECFINDER-His2	-0.0407597	0.0720993	0.172125	0.100936	1	0.0659406	0.0376955	0.0513023	0.0438087	0.0811553	0.019098	0.0146383	0.0875416	0.0709313	-0.042398	0.0251051	-0.00819138	-0.0033524	0.00814587	0.138267
GECFINDER-Ile3	0.0561631	0.0947172	0.0653382	0.152641	-0.0192771	0.999999	0.0696014	-0.066265	-0.0950879	-0.0228915	-0.0105653	-0.0300278	-0.0361445	0.0684893	-0.127247	0.155885	0.0281742	0.111307	-0.0405004	0.169138
GECFINDER-Pro	-0.499186	-0.0279892	0.241124	-0.148732	0.0910328	0.0253624	1	-0.128261	-0.0947466	0.0491849	-0.0637682	0.14991	0.0855074	-0.247464	-0.0247283	-0.0141305	-0.221921	-0.0669385	-0.581976	0.0320653
	Phe	Leu	Glu	Tyr	His	Ile	Pro	Lys	Arg	Asp	Asn	Cys	Gln	Gly	Ala	Val	Ser	Thr	Met	Trp

## Sheet: Fig. 5 a, e, f
Fig. 5 a							Fig. 5 e
Substrate (μM)	Repeat 1	Repeat 2	Repeat 3	AVE	SD		Strains	Repeat 1	Repeat 2	Repeat 3	Repeat 4	Repeat 5	AVE	SD
GECFINDER-Phe3							1-2F10	2.56014	2.95248	2.80883	2.52337	2.31974	2.63291	0.249222
0.001	-0.0581533	0.0334678	0.0246855	0	0.0505533		2-1C3	1.86364	1.74253	1.74817	1.79744	2.00651	1.83166	0.10918
0.005	0.0296701	0.0583907	0.051982	0.0466809	0.0150763		3-1H5	2.00002	2.00002	1.99812	1.07118	1.12275	1.63842	0.494614
0.01	-0.0294327	0.103727	0.0863992	0.0535644	0.0723978		3-1A10	1.22713	1.23769	1.28524	1.07957	1.1266	1.19125	0.0850421
0.05	0.0320437	0.217897	0.173985	0.141309	0.09714		1-1E8	1.08019	1.17748	0.98868	1.01191	1.26749	1.10515	0.116692
0.1	0.147164	0.337764	0.305246	0.263391	0.101961		PC	0.257704	0.264722	0.256554	0.30014	0.321492	0.280122	0.0291864
0.5	0.838357	0.923333	1.00285	0.921513	0.0822605
1	1.32827	1.40209	1.42274	1.38437	0.0496659
5	2.39544	2.4498	2.39188	2.41237	0.0324589
10	2.85141	2.87847	2.63541	2.78843	0.133207
25	3.01424	3.20128	3.10895	3.10816	0.0935226
50	3.18965	3.28483	3.27629	3.25026	0.05266		Fig. 5 f
100	3.43912	3.45692	3.25944	3.38516	0.109242			1-2F10	2-1C3	3-1H5	3-1A10	1-1E8	PC	NC
GECFINDER-Phe3.1							aroFfbr	8492.28	7411.8	4345.65	3618.8	2557.28	2842.34	385.409
0.01	-0.0236798	0.0162406	0.00743923	-4.82831e-17	0.0209742		pheAfbr	7538.85	10477.6	13571.3	13070	13986.9	12150.1	872.854
0.1	0.0398156	0.108655	0.110541	0.086337	0.0402997
0.2	0.114627	0.199497	0.204841	0.172988	0.0506129
0.4	0.236274	0.379925	0.278395	0.298198	0.0738443
2	0.856769	1.15381	0.980616	0.997066	0.149204
8	2.17005	2.5724	2.42907	2.39051	0.203926
20	3.16178	3.64239	3.52483	3.443	0.25054
40	3.85928	4.48229	4.18965	4.17707	0.311695
80	4.27829	4.52441	4.31821	4.37364	0.132092
200	4.60645	4.78751	4.65675	4.68357	0.0934609
400	4.5527	4.74193	4.56748	4.6207	0.105246
800	4.30627	4.47601	4.47192	4.41806	0.0968415
GECFINDER-Phe3.2
0.1	-0.0478366	0.0327869	0.0150497	0	0.0423663
1	0.0454179	0.121741	0.103198	0.0901191	0.0398072
5	0.25477	0.33835	0.309057	0.300726	0.0424081
10	0.483741	0.563289	0.52029	0.52244	0.0398178
25	1.03386	0.989519	1.00994	1.01111	0.0221944
50	1.52298	1.54743	1.53856	1.53633	0.0123808
100	2.13813	2.26095	2.23273	2.21061	0.0643285
250	2.9914	3.03171	2.99059	3.00457	0.0235102
500	3.42032	3.43241	3.28245	3.37839	0.0833079
1000	3.56705	3.67616	3.52486	3.58936	0.0780791
2500	3.58183	3.75705	3.68637	3.67509	0.0881545
5000	3.37302	3.62483	3.48455	3.49413	0.12618

## Sheet: Supplementary Fig. 1 a-c
Extended Data Fig. 1 a														Extended Data Fig. 1 c
ATP (μM)	Repeat 1	Repeat 2	Repeat 3	AVE	SD									Mg+ ATP Glu	Repeat 1	Repeat 2	Repeat 3	AVE	SD
0.01	-0.0198263	0.0162533	0.00357293	0	0.0183032									- - -	17999	18140	17730	17956.3	208.303
0.1	0.0104386	0.0176545	0.0175844	0.0152258	0.00414604									+ - -	18645	18983	18977	18868.3	193.436
1	0.0222783	0.0318761	0.021998	0.0253841	0.00562397									- + -	25795	25883	25647	25775	119.264
2.5	0.035379	0.0546448	0.0450469	0.0450236	0.00963292									+ + -	21636	21206	21752	21531.3	287.655
10	0.067045	0.0749615	0.0861006	0.0760357	0.00957312									+ + +	21183	21644	22024	21617	421.15
25	0.135071	0.159381	0.150273	0.148242	0.0122817
100	0.300266	0.313367	0.310565	0.308066	0.00689855
250	0.401359	0.419994	0.405843	0.409065	0.00972664
500	0.45082	0.4518	0.449208	0.450609	0.00130878
750	0.486619	0.476531	0.473308	0.478819	0.00694429
1000	0.472467	0.491453	0.482976	0.482299	0.00951088
2000	0.503503	0.488861	0.472748	0.48837	0.0153835
Extended Data Fig. 1 b
	0.01 μM ATP				25 μM ATP				500 μM ATP
Wavelength (nm)	Repeat 1	Repeat 2	Repeat 3	AVE	Repeat 1	Repeat 2	Repeat 3	AVE	Repeat 1	Repeat 2	Repeat 3	AVE
300	102	137	97	112	79	105	113	99	141	89	150	126.667
305	56	115	83	84.6667	66	61	103	76.6667	94	81	75	83.3333
310	52	45	51	49.3333	63	56	14	44.3333	52	59	89	66.6667
315	45	27	0	24	40	26	92	52.6667	68	38	31	45.6667
320	70	82	86	79.3333	74	70	75	73	43	0	40	27.6667
325	62	18	53	44.3333	28	26	69	41	58	41	0	33
330	21	0	0	7	0	88	5	31	34	23	18	25
335	85	35	49	56.3333	62	0	10	24	0	2	27	9.66667
340	32	74	50	52	48	15	0	21	52	51	0	34.3333
345	43	26	14	27.6667	7	49	67	41	32	33	43	36
350	45	40	20	35	62	71	75	69.3333	58	14	5	25.6667
355	57	60	95	70.6667	36	35	72	47.6667	31	58	51	46.6667
360	65	75	75	71.6667	38	67	85	63.3333	59	44	28	43.6667
365	95	101	100	98.6667	113	96	92	100.333	112	58	38	69.3333
370	78	110	114	100.667	116	88	77	93.6667	56	55	85	65.3333
375	130	138	134	134	133	129	149	137	101	124	107	110.667
380	155	154	158	155.667	137	135	148	140	153	114	134	133.667
385	153	186	180	173	157	174	174	168.333	144	169	148	153.667
390	198	213	186	199	209	207	210	208.667	168	185	176	176.333
395	237	244	205	228.667	232	217	234	227.667	212	200	199	203.667
400	252	257	253	254	249	265	244	252.667	218	252	236	235.333
405	286	288	287	287	265	285	281	277	266	281	271	272.667
410	315	318	319	317.333	321	316	325	320.667	308	309	324	313.667
415	361	359	352	357.333	382	395	370	382.333	395	378	405	392.667
420	392	398	404	398	428	432	432	430.667	458	470	458	462
425	442	454	449	448.333	489	492	486	489	565	581	556	567.333
430	509	534	536	526.333	571	581	570	574	685	695	690	690
435	613	632	614	619.667	674	686	678	679.333	824	843	838	835
440	738	742	719	733	821	831	816	822.667	1016	1024	1037	1025.67
445	876	901	880	885.667	988	999	982	989.667	1263	1282	1237	1260.67
450	1076	1091	1077	1081.33	1232	1224	1210	1222	1506	1525	1546	1525.67
455	1265	1300	1276	1280.33	1460	1469	1429	1452.67	1800	1867	1843	1836.67
460	1493	1533	1499	1508.33	1722	1696	1676	1698	2123	2159	2148	2143.33
465	1663	1636	1672	1657	1859	1864	1884	1869	2330	2353	2369	2350.67
470	1783	1834	1835	1817.33	2066	2063	2051	2060	2569	2586	2599	2584.67
475	1988	1999	1984	1990.33	2220	2234	2216	2223.33	2786	2830	2796	2804
480	2167	2185	2216	2189.33	2441	2463	2413	2439	3048	3100	3052	3066.67
485	2337	2357	2337	2343.67	2626	2649	2594	2623	3234	3307	3288	3276.33
490	2392	2404	2397	2397.67	2660	2688	2630	2659.33	3279	3331	3308	3306
495	2207	2230	2212	2216.33	2436	2473	2437	2448.67	3000	3056	3035	3030.33
500	1833	1869	1873	1858.33	2045	2053	2022	2040	2425	2443	2443	2437
505	1302	1295	1282	1293	1388	1416	1417	1407	1638	1683	1663	1661.33
510	753	741	747	747	781	793	797	790.333	906	930	918	918
515	344	355	360	353	375	377	353	368.333	407	420	418	415
520	124	149	155	142.667	169	156	151	158.667	152	186	148	162
525	55	57	64	58.6667	54	59	47	53.3333	64	74	34	57.3333
530	19	38	22	26.3333	16	13	10	13	12	21	21	18
535	28	14	25	22.3333	0	8	3	3.66667	2	0	7	3
540	13	9	10	10.6667	0	8	6	4.66667	4	26	19	16.3333
470	66	93	68	75.6667	48	59	53	53.3333	51	92	65	69.3333
475	108	79	81	89.3333	98	107	137	114	169	183	166	172.667
480	250	250	264	254.667	308	296	299	301	418	431	457	435.333
485	575	605	594	591.333	710	719	710	713	1015	1036	999	1016.67
490	1347	1342	1353	1347.33	1596	1610	1592	1599.33	2273	2322	2204	2266.33
495	2554	2614	2584	2584	3047	3098	3064	3069.67	4268	4286	4159	4237.67
500	4216	4262	4220	4232.67	4904	4978	4898	4926.67	6690	6765	6624	6693
505	5790	5802	5821	5804.33	6627	6745	6648	6673.33	8832	8974	8759	8855
510	6691	6761	6730	6727.33	7603	7722	7597	7640.67	9968	10044	9895	9969
515	6383	6495	6455	6444.33	7226	7336	7267	7276.33	9292	9428	9151	9290.33
520	5429	5508	5499	5478.67	6074	6132	6100	6102	7755	7793	7706	7751.33
525	4345	4337	4357	4346.33	4859	4919	4871	4883	6185	6233	6073	6163.67
530	3518	3560	3529	3535.67	3928	4031	3971	3976.67	5048	5136	5014	5066
535	3053	3074	3073	3066.67	3415	3487	3418	3440	4436	4447	4388	4423.67
540	2666	2713	2731	2703.33	3033	3076	3043	3050.67	3916	3978	3906	3933.33
545	2395	2435	2413	2414.33	2679	2770	2703	2717.33	3511	3541	3454	3502
550	2101	2120	2123	2114.67	2344	2353	2347	2348	3006	3049	2984	3013
555	1805	1825	1818	1816	2029	2065	2028	2040.67	2598	2620	2571	2596.33
560	1497	1475	1517	1496.33	1663	1682	1688	1677.67	2090	2125	2109	2108
565	1157	1179	1156	1164	1279	1335	1285	1299.67	1662	1676	1650	1662.67
570	950	917	930	932.333	1022	1047	1062	1043.67	1326	1322	1295	1314.33
575	746	763	756	755	826	840	809	825	1048	1079	1063	1063.33
580	608	611	616	611.667	652	696	677	675	863	882	858	867.667
585	510	481	502	497.667	568	575	586	576.333	710	747	712	723
590	436	407	424	422.333	491	486	500	492.333	630	604	628	620.667
595	372	363	375	370	450	396	410	418.667	516	490	484	496.667
600	313	297	305	305	349	344	352	348.333	421	447	418	428.667
605	248	236	264	249.333	277	300	276	284.333	329	340	318	329
610	169	189	191	183	222	254	234	236.667	280	278	297	285
615	142	153	156	150.333	190	209	188	195.667	210	229	194	211
620	153	151	163	155.667	165	118	145	142.667	169	189	192	183.333
625	106	93	127	108.667	123	112	133	122.667	148	154	108	136.667
630	54	55	62	57	122	84	92	99.3333	110	130	133	124.333
635	74	72	71	72.3333	77	124	101	100.667	95	59	94	82.6667
640	92	50	55	65.6667	71	17	49	45.6667	112	78	95	95
645	65	64	33	54	17	49	62	42.6667	98	83	106	95.6667
650	21	82	15	39.3333	49	54	15	39.3333	64	61	13	46
655	78	43	36	52.3333	13	60	70	47.6667	70	56	77	67.6667
660	18	0	54	24	74	51	3	42.6667	74	2	29	35
665	56	4	0	20	47	47	7	33.6667	23	10	13	15.3333
670	44	0	5	16.3333	0	16	29	15	0	36	16	17.3333
675	0	0	0	0	52	117	29	66	41	39	0	26.6667
680	0	46	0	15.3333	0	0	25	8.33333	57	43	25	41.6667
685	0	22	18	13.3333	26	6	41	24.3333	32	7	0	13
690	41	94	0	45	15	45	22	27.3333	5	102	0	35.6667
695	0	0	0	0	79	54	45	59.3333	64	3	11	26
700	0	0	6	2	81	84	0	55	99	32	55	62

## Sheet: Supplementary Fig. 2 a-k
Supplementary Fig. 2 a														Supplementary Fig. 2 c														Supplementary Fig. 2 e														Supplementary Fig. 2 g
Phe (μM)	Repeat 1	Repeat 2	Repeat 3	AVE	SD									Phe (μM)	Repeat 1	Repeat 2	Repeat 3	AVE	SD									Ile (μM)	Repeat 1	Repeat 2	Repeat 3	AVE	SD									Ile (μM)	Repeat 1	Repeat 2	Repeat 3	AVE	SD
0.001	-0.0139206	0.010071	0.00384959	-4.51028e-17	0.0124505									0.001	-0.0221454	0.0131966	0.0089488	2.07589e-16	0.0192958									0.05	0.00477702	-0.00758031	0.00280328	0	0.0066385									0.05	-0.0234648	0.0190882	0.00437658	-3.75857e-17	0.0216114
0.005	0.0133121	0.0276177	-0.019546	0.00712796	0.0241824									0.005	0.0254304	0.0344359	0.0222021	0.0273561	0.00634016									0.1	0.0181069	0.0178209	-0.00497726	0.0103168	0.0132459									0.1	0.0013077	0.0251943	0.00276304	0.00975502	0.0133906
0.01	0.000235943	0.0441213	0.0117102	0.0186892	0.0227598									0.01	0.00538061	0.0701178	0.0786135	0.0513706	0.0400544									0.5	0.0198518	0.0342401	0.0209102	0.0250007	0.00801903									0.5	0.00674942	0.0189933	0.012381	0.0127079	0.00612848
0.05	0.00601033	0.0371548	-0.00464435	0.0128403	0.0217204									0.05	0.0614522	0.091357	0.0724966	0.0751019	0.0151217									5	0.0475986	0.0502017	0.0211677	0.039656	0.0160642									5	0.0218407	0.0418991	0.0411714	0.0349704	0.0113765
0.1	0.048331	0.0576818	0.0292197	0.0450775	0.0145073									0.1	0.051937	0.093396	0.0869393	0.0774241	0.0223073									50	0.121171	0.0842415	0.0830115	0.0961412	0.0216847									50	0.0950191	0.131308	0.11745	0.114592	0.0183124
0.5	0.0589112	0.0922909	0.0609602	0.0707207	0.0187084									0.5	0.181072	0.200102	0.212506	0.197893	0.015833									100	0.134386	0.121743	0.142481	0.13287	0.0104521									100	0.140293	0.171045	0.148804	0.153381	0.0158787
1	0.104361	0.14046	0.1174	0.120741	0.01828									1	0.289307	0.317343	0.279622	0.295424	0.0195903									250	0.152836	0.183586	0.17901	0.171811	0.0165911									250	0.193381	0.212965	0.207334	0.20456	0.0100822
5	0.197497	0.217316	0.184048	0.19962	0.0167353									5	0.435603	0.471794	0.457012	0.454803	0.0181967									500	0.171258	0.213593	0.189737	0.191529	0.0212245									500	0.215908	0.260485	0.233435	0.236609	0.0224578
10	0.243133	0.251664	0.207108	0.233968	0.0236495									10	0.543328	0.514613	0.513083	0.523675	0.0170375									1000	0.237736	0.25404	0.282703	0.25816	0.0227647									1000	0.266465	0.311612	0.298166	0.292081	0.0231806
25	0.267124	0.274016	0.23449	0.258544	0.0211143									25	0.634572	0.593962	0.607216	0.611917	0.0207088									5000	0.332103	0.289711	0.30224	0.308018	0.0217789									5000	0.418358	0.427692	0.375015	0.407022	0.028109
50	0.284038	0.294283	0.228976	0.269099	0.0351228									50	0.615881	0.613333	0.600929	0.610048	0.0079992									7500	0.333362	0.30879	0.335135	0.325763	0.0147251									7500	0.365871	0.377672	0.361315	0.368286	0.00844159
100	0.285752	0.276773	0.250435	0.270986	0.0183558									100	0.624037	0.623357	0.612993	0.620129	0.00618963									10000	0.296919	0.318716	0.31986	0.311832	0.0129274									10000	0.380077	0.351223	0.365966	0.365755	0.014428
Supplementary Fig. 2 b														Supplementary Fig. 2 d														Supplementary Fig. 2 f														Supplementary Fig. 2 h
	0.001 μM Phe				1 μM Phe				100 μM Phe						0.001 μM Phe				1 μM Phe				100 μM Phe						0.005 μM Ile				100 μM Ile				10000 μM Ile						0.005 μM Ile				100 μM Ile
Wavelength (nm)	Repeat 1	Repeat 2	Repeat 3	AVE	Repeat 1	Repeat 2	Repeat 3	AVE	Repeat 1	Repeat 2	Repeat 3	AVE		Wavelength (nm)	Repeat 1	Repeat 2	Repeat 3	AVE	Repeat 1	Repeat 2	Repeat 3	AVE	Repeat 1	Repeat 2	Repeat 3	AVE		Wavelength (nm)	Repeat 1	Repeat 2	Repeat 3	AVE	Repeat 1	Repeat 2	Repeat 3	AVE	Repeat 1	Repeat 2	Repeat 3	AVE		Wavelength (nm)	Repeat 1	Repeat 2	Repeat 3	AVE	Repeat 1	Repeat 2	Repeat 3
300	449	463	454	455.333	488	523	515	508.667	541	459	498	499.333		300	1230	1200	1159	1196.33	1170	1239	1209	1206	1267	1224	1239	1243.33		300	1300	1244	1235	1259.67	1310	1163	1244	1239	1281	1382	1192	1285		300	1045	973	933	983.667	1050	1028	1046
305	307	312	306	308.333	333	346	319	332.667	364	404	364	377.333		305	796	778	785	786.333	873	831	817	840.333	889	803	846	846		305	902	817	821	846.667	860	860	827	849	915	844	819	859.333		305	722	721	704	715.667	689	709	661
310	255	271	270	265.333	266	208	276	250	286	223	282	263.667		310	570	643	551	588	632	646	632	636.667	662	704	671	679		310	728	637	626	663.667	703	695	686	694.667	721	730	681	710.667		310	598	526	509	544.333	496	519	572
315	213	235	176	208	209	282	218	236.333	283	224	259	255.333		315	700	642	670	670.667	630	697	652	659.667	719	643	615	659		315	713	671	687	690.333	751	702	655	702.667	704	816	685	735		315	601	556	553	570	525	582	510
320	224	183	239	215.333	173	183	250	202	249	242	225	238.667		320	789	744	696	743	755	742	751	749.333	795	701	749	748.333		320	809	755	732	765.333	721	749	785	751.667	784	776	813	791		320	656	638	674	656	605	669	635
325	184	219	213	205.333	225	182	214	207	186	201	218	201.667		325	885	823	844	850.667	865	917	855	879	881	873	807	853.667		325	927	865	906	899.333	929	845	845	873	946	948	906	933.333		325	797	683	614	698	717	700	771
330	242	245	189	225.333	216	229	228	224.333	290	196	189	225		330	1035	1008	1033	1025.33	1079	1017	1060	1052	1073	1067	1026	1055.33		330	1132	1022	1011	1055	1082	1075	1062	1073	1057	1073	1068	1066		330	864	812	825	833.667	884	783	832
335	264	222	239	241.667	292	261	243	265.333	273	184	177	211.333		335	1231	1226	1168	1208.33	1310	1318	1328	1318.67	1330	1313	1294	1312.33		335	1392	1250	1146	1262.67	1347	1246	1307	1300	1272	1216	1245	1244.33		335	1001	949	950	966.667	1009	1037	1002
340	286	278	302	288.667	363	344	318	341.667	313	290	305	302.667		340	1660	1597	1617	1624.67	1673	1735	1654	1687.33	1753	1763	1717	1744.33		340	1669	1522	1653	1614.67	1685	1637	1725	1682.33	1652	1684	1686	1674		340	1306	1228	1237	1257	1265	1364	1258
345	377	448	392	405.667	391	346	387	374.667	403	390	359	384		345	2260	2100	2184	2181.33	2189	2293	2198	2226.67	2268	2172	2196	2212		345	2223	2080	2085	2129.33	2187	2063	2136	2128.67	2088	2159	2117	2121.33		345	1667	1609	1674	1650	1695	1749	1684
350	576	527	524	542.333	516	551	537	534.667	526	525	516	522.333		350	3135	2990	2883	3002.67	3075	3158	2945	3059.33	3187	3090	2974	3083.67		350	3055	2782	2866	2901	2902	2757	2850	2836.33	2852	2897	2788	2845.67		350	2374	2278	2213	2288.33	2278	2326	2302
355	705	690	708	701	749	691	680	706.667	660	697	671	676		355	4010	3829	3918	3919	4114	4152	4032	4099.33	4213	4144	4045	4134		355	4088	3714	3724	3842	3922	3834	3776	3844	3820	3866	3743	3809.67		355	3140	2926	2991	3019	3072	3057	3069
360	941	916	847	901.333	915	964	903	927.333	874	878	870	874		360	5244	4882	5019	5048.33	5237	5375	5137	5249.67	5478	5348	5176	5334		360	5112	4708	4752	4857.33	5034	4744	4913	4897	4835	5025	4812	4890.67		360	4058	3765	3832	3885	3956	3923	3892
365	1147	1029	1126	1100.67	1110	1170	1092	1124	1076	1060	984	1040		365	6435	6240	6164	6279.67	6627	6653	6436	6572	6838	6741	6518	6699		365	6460	5872	5952	6094.67	6347	5987	6079	6137.67	6082	6229	6090	6133.67		365	5074	4710	4739	4841	4926	4980	4826
370	1438	1382	1372	1397.33	1384	1445	1420	1416.33	1308	1280	1315	1301		370	8163	7884	7799	7948.67	8351	8301	8105	8252.33	8582	8363	8150	8365		370	8136	7441	7613	7730	7963	7574	7693	7743.33	7714	7839	7613	7722		370	6381	6010	5994	6128.33	6178	6227	6085
375	1660	1702	1665	1675.67	1710	1692	1671	1691	1577	1526	1506	1536.33		375	9670	9294	9290	9418	9765	10041	9550	9785.33	10198	9977	9697	9957.33		375	9742	8945	8927	9204.67	9492	9061	9197	9250	9066	9283	9034	9127.67		375	7616	7138	7110	7288	7305	7377	7192
380	1933	1934	1991	1952.67	1913	1959	1920	1930.67	1845	1763	1782	1796.67		380	11320	10722	10657	10899.7	11378	11545	11174	11365.7	11674	11676	11271	11540.3		380	11428	10384	10408	10740	10991	10495	10681	10722.3	10663	10728	10520	10637		380	8761	8335	8324	8473.33	8489	8589	8347
385	2208	2191	2209	2202.67	2226	2288	2213	2242.33	2074	2062	2066	2067.33		385	12756	12158	12100	12338	12975	13218	12608	12933.7	13271	12966	12648	12961.7		385	12694	11783	11812	12096.3	12348	11813	11920	12027	11896	12089	11891	11958.7		385	9818	9258	9435	9503.67	9617	9612	9485
390	2484	2410	2437	2443.67	2396	2488	2459	2447.67	2373	2292	2261	2308.67		390	13850	13412	13333	13531.7	14125	14403	13854	14127.3	14594	14442	14036	14357.3		390	14036	12779	12931	13248.7	13582	12864	13104	13183.3	13142	13202	12890	13078		390	10869	10258	10317	10481.3	10602	10557	10351
395	2693	2634	2651	2659.33	2622	2704	2622	2649.33	2515	2449	2492	2485.33		395	14917	14367	14266	14516.7	15153	15370	14872	15131.7	15587	15382	14976	15315		395	14838	13755	13730	14107.7	14610	13777	13921	14102.7	13998	14175	13822	13998.3		395	11663	10971	10897	11177	11385	11307	11105
400	2855	2751	2781	2795.67	2815	2868	2789	2824	2658	2640	2605	2634.33		400	15564	14936	14698	15066	15802	16056	15432	15763.3	16204	16029	15551	15928		400	15518	14283	14281	14694	15207	14392	14664	14754.3	14484	14749	14408	14547		400	12067	11445	11378	11630	11804	11861	11447
405	2874	2806	2822	2834	2831	2886	2813	2843.33	2733	2721	2676	2710		405	15445	14760	14677	14960.7	15695	15890	15294	15626.3	15941	15788	15521	15750		405	15308	14020	14163	14497	15003	14135	14315	14484.3	14313	14541	14189	14347.7		405	12048	11241	11314	11534.3	11714	11688	11455
410	2888	2880	2854	2874	2877	2910	2857	2881.33	2807	2749	2718	2758		410	14823	14166	14098	14362.3	15000	15297	14676	14991	15512	15335	14984	15277		410	14476	13358	13487	13773.7	14146	13510	13702	13786	13678	13771	13612	13687		410	11387	10791	10733	10970.3	11111	11063	10903
415	2847	2859	2786	2830.67	2857	2899	2834	2863.33	2849	2809	2740	2799.33		415	13680	13139	13100	13306.3	14098	14115	13607	13940	14399	14312	14013	14241.3		415	13349	12244	12327	12640	13006	12493	12491	12663.3	12614	12804	12441	12619.7		415	10543	9903	9908	10118	10211	10216	10033
420	2808	2776	2745	2776.33	2865	2886	2840	2863.67	2917	2822	2742	2827		420	12333	11893	11763	11996.3	12711	12806	12338	12618.3	13074	12985	12590	12883		420	12148	11231	11143	11507.3	11856	11285	11288	11476.3	11558	11694	11360	11537.3		420	9600	8980	9071	9217	9287	9323	9101
425	2768	2711	2724	2734.33	2831	2864	2795	2830	2914	2850	2792	2852		425	10785	10311	10213	10436.3	11160	11250	10692	11034	11343	11258	11046	11215.7		425	10572	9675	9817	10021.3	10301	9850	10029	10060	10147	10253	9956	10118.7		425	8419	7871	7957	8082.33	8173	8183	7987
430	2706	2605	2572	2627.67	2776	2804	2717	2765.67	2911	2857	2831	2866.33		430	8271	8016	7916	8067.67	8606	8597	8334	8512.33	8987	8848	8653	8829.33		430	8129	7436	7526	7697	8006	7537	7676	7739.67	7884	8025	7807	7905.33		430	6499	6154	6178	6277	6426	6426	6297
435	2632	2574	2547	2584.33	2768	2813	2719	2766.67	2978	2957	2890	2941.67		435	5730	5564	5511	5601.67	6124	6076	5885	6028.33	6364	6369	6250	6327.67		435	5656	5179	5235	5356.67	5605	5407	5394	5468.67	5655	5708	5543	5635.33		435	4664	4357	4353	4458	4649	4660	4527
440	2711	2640	2641	2664	2891	2956	2888	2911.67	3264	3248	3164	3225.33		440	3777	3650	3623	3683.33	4159	4125	3926	4070	4450	4342	4302	4364.67		440	3908	3591	3643	3714	4006	3764	3822	3864	4187	4198	4086	4157		440	3418	3206	3179	3267.67	3477	3361	3358
445	3021	2950	2906	2959	3264	3315	3242	3273.67	3736	3699	3613	3682.67		445	2485	2383	2342	2403.33	2843	2756	2703	2767.33	3147	3100	3033	3093.33		445	3145	2914	2910	2989.67	3271	3080	3128	3159.67	3509	3555	3429	3497.67		445	2820	2644	2668	2710.67	2905	2922	2850
450	3459	3411	3392	3420.67	3841	3841	3760	3814	4425	4414	4326	4388.33		450	1713	1654	1694	1687	2031	1993	1912	1978.67	2391	2308	2258	2319		450	2956	2708	2738	2800.67	3151	2978	3001	3043.33	3495	3570	3362	3475.67		450	2768	2607	2601	2658.67	2926	2947	2855
455	4134	4043	3968	4048.33	4511	4581	4440	4510.67	5372	5142	5067	5193.67		455	1395	1336	1278	1336.33	1652	1614	1557	1607.67	1958	1940	1874	1924		455	3200	2993	3000	3064.33	3411	3332	3334	3359	3861	3948	3739	3849.33		455	3047	2858	2851	2918.67	3228	3196	3187
460	4823	4693	4569	4695	5261	5350	5076	5229	6076	5984	5922	5994		460	1309	1296	1260	1288.33	1579	1581	1544	1568	1882	1858	1830	1856.67		460	3707	3463	3381	3517	4063	3742	3814	3873	4454	4546	4287	4429		460	3508	3315	3357	3393.33	3751	3826	3719
465	5391	5289	5213	5297.67	5817	5922	5801	5846.67	6871	6743	6614	6742.67		465	1399	1413	1388	1400	1628	1671	1629	1642.67	2029	2012	1938	1993		465	4249	3898	3940	4029	4649	4246	4408	4434.33	5141	5197	4935	5091		465	4055	3879	3896	3943.33	4258	4294	4247
470	5978	5814	5748	5846.67	6597	6609	6341	6515.67	7574	7468	7367	7469.67		470	1701	1533	1604	1612.67	1846	1888	1787	1840.33	2263	2197	2078	2179.33		470	4832	4512	4551	4631.67	5225	4961	4986	5057.33	5810	5842	5599	5750.33		470	4726	4439	4470	4545	4929	4902	4795
475	6574	6343	6323	6413.33	7165	7206	7035	7135.33	8313	8209	8021	8181		475	1861	1747	1741	1783	2021	2044	1994	2019.67	2385	2414	2367	2388.67		475	5428	5128	5106	5220.67	5826	5507	5586	5639.67	6424	6486	6215	6375		475	5232	4886	4975	5031	5485	5394	5326
480	7204	6959	6856	7006.33	7796	7925	7641	7787.33	9039	8954	8738	8910.33		480	2035	1917	1931	1961	2168	2240	2153	2187	2615	2646	2520	2593.67		480	6024	5617	5584	5741.67	6327	6059	6066	6150.67	7153	7210	6854	7072.33		480	5822	5408	5409	5546.33	5951	6002	5910
485	7712	7531	7437	7560	8412	8529	8243	8394.67	9824	9693	9570	9695.67		485	2229	2152	2156	2179	2376	2485	2385	2415.33	2922	2870	2785	2859		485	6534	6011	6038	6194.33	7008	6590	6709	6769	7710	7798	7368	7625.33		485	6241	5868	5818	5975.67	6457	6302	6374
490	8004	7732	7681	7805.67	8625	8827	8551	8667.67	10086	9919	9749	9918		490	2456	2357	2374	2395.67	2638	2717	2636	2663.67	3176	3136	3050	3120.67		490	6989	6383	6543	6638.33	7394	6977	7048	7139.67	8142	8207	7826	8058.33		490	6555	6202	6240	6332.33	6749	6745	6674
495	7626	7407	7376	7469.67	8171	8325	8078	8191.33	9547	9401	9273	9407		495	2753	2647	2684	2694.67	2841	2945	2869	2885	3399	3306	3276	3327		495	7145	6604	6751	6833.33	7573	7133	7266	7324	8204	8162	8017	8127.67		495	6780	6347	6374	6500.33	6817	6798	6781
500	6543	6351	6376	6423.33	7000	7147	6890	7012.33	8009	8020	7745	7924.67		500	3031	2841	2808	2893.33	2988	3143	3014	3048.33	3449	3422	3341	3404		500	7067	6432	6593	6697.33	7287	6934	7016	7079	7755	7791	7581	7709		500	6713	6282	6315	6436.67	6661	6643	6602
505	4819	4748	4656	4741	5028	5151	5040	5073	5845	5689	5647	5727		505	3078	2889	2943	2970	2840	3072	3004	2972	3220	3156	3097	3157.67		505	6426	5875	6029	6110	6409	6214	6359	6327.33	6780	6808	6666	6751.33		505	6250	5924	5954	6042.67	6107	6056	6107
510	2998	2893	2883	2924.67	3045	3142	3072	3086.33	3394	3402	3375	3390.33		510	2732	2639	2558	2643	2451	2580	2562	2531	2601	2509	2526	2545.33		510	5145	4668	4853	4888.67	5115	4814	4908	4945.67	5261	5231	5111	5201		510	5131	4885	4793	4936.33	4969	4910	4880
515	1531	1472	1477	1493.33	1565	1547	1553	1555	1742	1701	1655	1699.33		515	1866	1858	1798	1840.67	1718	1770	1796	1761.33	1721	1680	1659	1686.67		515	3260	3059	3090	3136.33	3240	3034	3155	3143	3297	3285	3274	3285.33		515	3331	3129	3214	3224.67	3228	3200	3217
520	655	608	610	624.333	608	604	620	610.667	669	658	651	659.333		520	952	919	941	937.333	864	904	909	892.333	841	854	827	840.667		520	1578	1449	1462	1496.33	1559	1460	1512	1510.33	1531	1529	1507	1522.33		520	1544	1453	1496	1497.67	1558	1465	1511
525	252	241	238	243.667	236	248	246	243.333	249	248	262	253		525	418	367	394	393	323	326	360	336.333	336	351	363	350		525	634	561	580	591.667	627	555	585	589	622	623	603	616		525	632	591	645	622.667	590	585	582
530	101	86	76	87.6667	108	94	88	96.6667	127	82	94	101		530	157	128	136	140.333	130	135	126	130.333	132	148	131	137		530	201	186	235	207.333	210	192	211	204.333	198	206	225	209.667		530	218	224	209	217	232	203	212
535	40	69	34	47.6667	59	65	35	53	45	62	56	54.3333		535	80	50	69	66.3333	47	55	55	52.3333	37	54	82	57.6667		535	91	100	95	95.3333	88	106	76	90	75	79	87	80.3333		535	69	88	66	74.3333	96	80	72
540	53	37	25	38.3333	17	41	24	27.3333	34	17	40	30.3333		540	21	27	11	19.6667	25	24	46	31.6667	45	24	29	32.6667		540	21	49	47	39	56	25	65	48.6667	55	51	62	56		540	60	63	44	55.6667	61	42	58
470	288	272	274	278	282	324	280	295.333	286	273	316	291.667		470	893	969	929	930.333	1291	1129	1066	1162	1313	1311	1237	1287		470	191	221	208	206.667	196	209	217	207.333	255	240	193	229.333		470	148	175	140	154.333	171	187	134
475	454	438	427	439.667	469	482	475	475.333	505	500	482	495.667		475	1126	1181	1149	1152	1645	1456	1454	1518.33	1751	1743	1742	1745.33		475	330	283	314	309	368	336	340	348	404	397	411	404		475	250	291	285	275.333	285	319	266
480	890	882	836	869.333	998	1007	968	991	1144	1087	1062	1097.67		480	1509	1532	1503	1514.67	2204	1990	1876	2023.33	2482	2419	2415	2438.67		480	644	584	597	608.333	674	719	707	700	847	856	784	829		480	560	593	585	579.333	662	647	640
485	1907	1837	1805	1849.67	2129	2190	1996	2105	2491	2467	2349	2435.67		485	2056	2123	2087	2088.67	3064	2767	2638	2823	3488	3415	3434	3445.67		485	1363	1343	1313	1339.67	1553	1516	1543	1537.33	1798	1800	1762	1786.67		485	1238	1233	1213	1228	1405	1480	1449
490	4185	4083	4032	4100	4738	4793	4617	4716	5489	5449	5229	5389		490	2944	2949	2918	2937	4381	3874	3741	3998.67	5094	5045	4998	5045.67		490	2992	2906	2811	2903	3355	3295	3290	3313.33	3956	3993	3818	3922.33		490	2701	2694	2682	2692.33	3116	3337	3149
495	8100	7866	7827	7931	9148	9244	8846	9079.33	10715	10544	10224	10494.3		495	4029	4049	4052	4043.33	6089	5419	5235	5581	7041	7062	6937	7013.33		495	5660	5509	5355	5508	6394	6144	6207	6248.33	7445	7586	7123	7384.67		495	5206	5153	5119	5159.33	5931	6132	5985
500	13361	13056	12808	13075	14970	15282	14554	14935.3	17642	17325	16785	17250.7		500	5447	5509	5426	5460.67	7885	7290	7105	7426.67	9450	9265	9155	9290		500	9410	9157	8828	9131.67	10478	10133	10313	10308	11996	12289	11712	11999		500	8518	8493	8371	8460.67	9670	10026	9762
505	18527	18023	17885	18145	20678	21061	20306	20681.7	24419	23974	23230	23874.3		505	7100	7256	7071	7142.33	9803	9163	8870	9278.67	11615	11606	11360	11527		505	13232	12719	12459	12803.3	14697	14325	14386	14469.3	16799	17138	16185	16707.3		505	12050	11930	11830	11936.7	13532	13971	13573
510	21720	21287	20952	21319.7	24196	24682	23775	24217.7	28242	27970	26950	27720.7		510	8801	8881	8780	8820.67	11407	10886	10454	10915.7	13245	13248	12965	13152.7		510	16288	15456	15176	15640	17797	17164	17422	17461	20120	20264	19565	19983		510	14686	14645	14415	14582	16037	16775	16203
515	21134	20553	20570	20752.3	23616	23803	22946	23455	27170	26667	26114	26650.3		515	9374	9504	9349	9409	11589	11286	10873	11249.3	13195	13188	12992	13125		515	16381	15755	15619	15918.3	18041	17335	17673	17683	20055	20252	19455	19920.7		515	14876	14862	14693	14810.3	16154	16659	16335
520	17939	17495	17258	17564	19629	20087	19335	19683.7	23138	22602	21939	22559.7		520	8488	8552	8442	8494	10233	9991	9652	9958.67	11705	11641	11406	11584		520	14291	13722	13476	13829.7	15473	14909	15276	15219.3	17202	17435	16722	17119.7		520	12985	12947	12752	12894.7	14060	14564	14215
525	14132	13879	13804	13938.3	15659	15943	15345	15649	18302	17970	17462	17911.3		525	6785	6866	6779	6810	8239	8058	7824	8040.33	9471	9384	9258	9371		525	11341	10963	10712	11005.3	12175	11919	12061	12051.7	13653	13918	13368	13646.3		525	10506	10359	10266	10377	11201	11580	11440
530	11429	11238	11193	11286.7	12645	12925	12482	12684	14731	14494	14059	14428		530	5429	5374	5358	5387	6738	6510	6299	6515.67	7718	7626	7445	7596.33		530	9040	8771	8645	8818.67	9872	9514	9824	9736.67	11011	11163	10769	10981		530	8316	8317	8244	8292.33	9001	9400	9191
535	9891	9505	9593	9663	10952	11084	10627	10887.7	12624	12415	11999	12346		535	4535	4570	4496	4533.67	5727	5451	5258	5478.67	6503	6551	6386	6480		535	7786	7413	7299	7499.33	8432	8124	8310	8288.67	9327	9524	9216	9355.67		535	7055	7150	6987	7064	7646	7958	7824
540	8639	8415	8415	8489.67	9626	9835	9382	9614.33	11193	11074	10673	10980		540	3879	3945	3873	3899	4938	4668	4508	4704.67	5630	5641	5450	5573.67		540	6751	6452	6363	6522	7348	7037	7182	7189	8290	8382	7995	8222.33		540	6118	6104	6114	6112	6673	6922	6803
545	7771	7531	7491	7597.67	8654	8624	8378	8552	9885	9869	9626	9793.33		545	3348	3483	3356	3395.67	4242	4127	3999	4122.67	4953	4912	4782	4882.33		545	5996	5806	5721	5841	6567	6354	6460	6460.33	7249	7448	7135	7277.33		545	5493	5481	5486	5486.67	6016	6166	6033
550	6730	6671	6491	6630.67	7478	7674	7292	7481.33	8679	8611	8298	8529.33		550	2992	3020	3020	3010.67	3777	3548	3541	3622	4294	4216	4235	4248.33		550	5281	5103	5068	5150.67	5799	5525	5639	5654.33	6452	6457	6250	6386.33		550	4842	4769	4828	4813	5242	5452	5342
555	5896	5732	5672	5766.67	6478	6613	6308	6466.33	7590	7399	7199	7396		555	2644	2752	2690	2695.33	3315	3212	3156	3227.67	3844	3749	3704	3765.67		555	4665	4467	4395	4509	5058	4832	4889	4926.33	5622	5705	5444	5590.33		555	4243	4313	4263	4273	4654	4721	4731
560	4834	4693	4647	4724.67	5215	5294	5160	5223	6102	5979	5864	5981.67		560	2219	2237	2229	2228.33	2714	2674	2571	2653	3138	3089	3081	3102.67		560	3906	3672	3595	3724.33	4198	4070	4060	4109.33	4668	4730	4464	4620.67		560	3557	3499	3465	3507	3777	3917	3858
565	3745	3671	3690	3702	4091	4233	4086	4136.67	4840	4741	4638	4739.67		565	1848	1820	1771	1813	2257	2136	2048	2147	2483	2487	2431	2467		565	3099	2898	2901	2966	3313	3174	3188	3225	3689	3723	3611	3674.33		565	2799	2851	2766	2805.33	3074	3124	3053
570	2962	2866	2850	2892.67	3246	3288	3200	3244.67	3764	3752	3642	3719.33		570	1465	1467	1427	1453	1737	1725	1676	1712.67	2013	2013	1975	2000.33		570	2356	2289	2286	2310.33	2605	2514	2604	2574.33	2887	2985	2834	2902		570	2209	2188	2200	2199	2387	2465	2409
575	2407	2361	2308	2358.67	2654	2679	2602	2645	3070	3036	3005	3037		575	1129	1175	1148	1150.67	1454	1398	1310	1387.33	1569	1576	1555	1566.67		575	1895	1850	1827	1857.33	2114	2013	2016	2047.67	2367	2343	2313	2341		575	1790	1819	1799	1802.67	1933	1969	1948
580	1951	1910	1901	1920.67	2171	2171	2109	2150.33	2486	2450	2428	2454.67		580	880	965	959	934.667	1143	1114	1067	1108	1319	1303	1263	1295		580	1585	1574	1506	1555	1715	1659	1694	1689.33	1883	2027	1850	1920		580	1458	1462	1455	1458.33	1613	1651	1587
585	1651	1583	1585	1606.33	1775	1831	1722	1776	2092	2037	2029	2052.67		585	739	790	780	769.667	978	882	866	908.667	1058	1092	1080	1076.67		585	1312	1250	1253	1271.67	1348	1344	1348	1346.67	1592	1631	1516	1579.67		585	1170	1150	1168	1162.67	1296	1350	1338
590	1349	1350	1324	1341	1494	1550	1475	1506.33	1762	1753	1677	1730.67		590	658	644	661	654.333	810	789	780	793	900	859	908	889		590	1131	1059	1039	1076.33	1160	1208	1240	1202.67	1351	1332	1287	1323.33		590	1012	964	996	990.667	1132	1118	1099
595	1137	1138	1151	1142	1254	1306	1215	1258.33	1425	1413	1401	1413		595	542	536	566	548	659	644	633	645.333	763	777	749	763		595	863	869	918	883.333	972	939	974	961.667	1111	1111	1088	1103.33		595	855	849	851	851.667	913	978	962
600	938	880	924	914	1045	1030	1002	1025.67	1254	1172	1166	1197.33		600	467	454	416	445.667	560	535	539	544.667	605	639	609	617.667		600	720	698	742	720	838	808	854	833.333	953	921	948	940.667		600	681	696	726	701	778	782	792
605	830	782	767	793	836	881	836	851	971	958	982	970.333		605	358	405	361	374.667	436	432	391	419.667	543	514	516	524.333		605	617	642	583	614	697	674	682	684.333	790	770	723	761		605	584	560	574	572.667	654	619	635
610	668	634	580	627.333	718	737	693	716	825	816	778	806.333		610	317	325	314	318.667	365	369	360	364.667	413	418	413	414.667		610	528	532	531	530.333	535	538	551	541.333	620	635	613	622.667		610	497	498	476	490.333	487	514	532
615	482	506	514	500.667	564	531	584	559.667	649	679	632	653.333		615	293	248	275	272	330	268	291	296.333	346	360	342	349.333		615	432	415	404	417	441	413	498	450.667	530	554	484	522.667		615	391	448	414	417.667	371	446	453
620	420	424	423	422.333	461	505	451	472.333	505	544	502	517		620	207	217	192	205.333	277	240	258	258.333	308	272	293	291		620	359	303	316	326	347	339	363	349.667	400	384	391	391.667		620	317	314	322	317.667	322	352	325
625	377	371	318	355.333	383	335	380	366	411	460	408	426.333		625	204	149	192	181.667	245	211	203	219.667	202	244	233	226.333		625	277	216	259	250.667	277	288	284	283	314	337	322	324.333		625	245	233	257	245	253	284	280
630	253	300	286	279.667	317	336	269	307.333	382	325	371	359.333		630	143	157	143	147.667	159	180	147	162	188	174	189	183.667		630	285	244	219	249.333	279	235	303	272.333	263	330	290	294.333		630	247	237	223	235.667	252	265	252
635	249	230	254	244.333	230	214	228	224	264	266	291	273.667		635	96	137	88	107	149	126	116	130.333	140	141	127	136		635	211	196	170	192.333	178	162	211	183.667	184	206	252	214		635	179	184	167	176.667	232	183	217
640	200	217	204	207	250	213	200	221	222	199	221	214		640	122	54	119	98.3333	137	121	108	122	156	115	97	122.667		640	140	102	186	142.667	165	165	161	163.667	182	255	203	213.333		640	129	177	181	162.333	167	184	170
645	112	161	150	141	161	221	216	199.333	225	231	221	225.667		645	70	67	59	65.3333	92	106	87	95	126	102	99	109		645	90	145	113	116	192	171	135	166	117	173	160	150		645	170	121	150	147	126	130	158
650	96	156	133	128.333	132	146	138	138.667	216	207	174	199		650	68	68	72	69.3333	113	69	107	96.3333	160	131	103	131.333		650	112	97	149	119.333	98	147	124	123	111	134	140	128.333		650	134	84	133	117	156	117	113
655	143	92	80	105	137	146	124	135.667	125	146	122	131		655	74	53	17	48	130	53	68	83.6667	94	78	137	103		655	78	82	103	87.6667	113	124	130	122.333	131	103	47	93.6667		655	67	149	97	104.333	84	88	116
660	87	139	122	116	161	124	135	140	131	160	118	136.333		660	58	16	85	53	76	19	41	45.3333	96	86	34	72		660	89	82	58	76.3333	119	76	131	108.667	136	101	79	105.333		660	68	144	82	98	130	45	55
665	94	24	79	65.6667	106	79	59	81.3333	140	150	104	131.333		665	0	77	46	41	44	69	92	68.3333	33	111	80	74.6667		665	38	75	47	53.3333	69	30	80	59.6667	89	79	55	74.3333		665	50	82	55	62.3333	60	42	69
670	88	17	27	44	74	133	120	109	117	136	80	111		670	70	0	25	31.6667	89	24	55	56	11	27	36	24.6667		670	9	0	30	13	66	108	148	107.333	73	65	159	99		670	60	135	26	73.6667	85	122	95
675	24	75	42	47	35	13	104	50.6667	78	147	65	96.6667		675	33	52	12	32.3333	0	76	62	46	76	66	22	54.6667		675	21	102	48	57	32	80	0	37.3333	35	52	60	49		675	91	59	24	58	69	19	46
680	54	77	46	59	55	0	33	29.3333	0	48	119	55.6667		680	38	40	19	32.3333	43	32	45	40	57	34	45	45.3333		680	18	23	39	26.6667	37	46	41	41.3333	0	15	16	10.3333		680	48	30	22	33.3333	17	10	50
685	73	99	0	57.3333	25	72	74	57	84	34	88	68.6667		685	0	41	40	27	77	49	0	42	0	95	21	38.6667		685	19	49	111	59.6667	66	60	18	48	64	28	75	55.6667		685	39	52	0	30.3333	19	22	0
690	34	14	4	17.3333	0	0	22	7.33333	65	83	0	49.3333		690	128	0	42	56.6667	38	0	19	19	51	55	13	39.6667		690	60	4	0	21.3333	54	0	6	20	89	62	75	75.3333		690	0	66	95	53.6667	41	1	36
695	47	0	60	35.6667	0	43	61	34.6667	83	0	47	43.3333		695	33	0	80	37.6667	19	0	61	26.6667	35	18	9	20.6667		695	0	7	31	12.6667	0	15	37	17.3333	49	95	119	87.6667		695	0	23	79	34	22	0	28
700	0	101	86	62.3333	0	54	2	18.6667	43	89	45	59		700	11	102	0	37.6667	0	0	97	32.3333	0	0	0	0		700	17	0	0	5.66667	1	83	0	28	32	39	41	37.3333		700	0	15	0	5	0	0	7
[truncated: 18 more columns]

## Sheet: Supplementary Fig. 3 a-e
Supplementary Fig. 3 a							Supplementary Fig. 3 b							Supplementary Fig. 3 c							Supplementary Fig. 3 d
Substrate (μM)	Repeat 1	Repeat 2	Repeat 3	AVE	SD		Substrate (μM)	Repeat 1	Repeat 2	Repeat 3	AVE	SD		Substrate (μM)	Repeat 1	Repeat 2	Repeat 3	AVE	SD			Repeat 1	Repeat 2	Repeat 3	AVE	SD
Leu							Leu							Ala	0.0192985	0.0347892	0.0311825	0.0284234	0.00810553		pH6.5
0.001	0.0144506	0.0161774	-0.030628	0	0.0265387		0.001	-0.0270135	0.00288494	0.0241286	4.27898e-17	0.0256928		Arg	0.0114897	0.0206148	0.0264959	0.0195335	0.00756134		control	2690	2786	2715	2730.33	49.803
0.005	0.0312642	0.0343543	0.000908843	0.0221758	0.0184824		0.005	0.00267035	0.00274188	0.0329264	0.0127796	0.0174477		Asp	0.0161716	0.0170102	0.0288939	0.0206919	0.00711547		100 μM Phe	11233	11640	11252	11375	229.693
0.01	0.0308098	0.0454422	0.0280833	0.0347784	0.00933516		0.01	-0.00755806	0.0182633	0.0431548	0.0179534	0.0253579		Asn	0.00248149	0.0206099	0.014005	0.0123655	0.00917474
0.1	0.0583477	0.0594383	0.0448968	0.0542276	0.00809908		0.1	0.0302084	0.0646846	0.0543846	0.0497592	0.0176974		Cys	-0.016728	0.00848305	0.00572137	-0.000841201	0.0138275		pH7.5
1	0.08325	0.0889757	0.0703445	0.0808567	0.00954343		1	0.0844261	0.151161	0.0973726	0.110987	0.0353892		Gln	0.0104037	0.012563	0.00656079	0.00984252	0.00304022		control	3968	4354	4317	4213	212.981
10	0.165682	0.172589	0.17886	0.172377	0.00659167		10	0.35344	0.388918	0.360951	0.36777	0.0186959		His	0.0382492	0.0426851	0.05468	0.0452048	0.00850026		100 μM Phe	18702	18777	17945	18474.7	460.235
50	0.308189	0.323366	0.374443	0.335333	0.0347105		50	0.698631	0.73604	0.69341	0.709361	0.0232523		Ile	-0.00604072	0.02072	0.0147182	0.00979917	0.0140422
100	0.423794	0.477415	0.473598	0.458269	0.0299176		100	0.903915	0.937819	0.915932	0.919222	0.0171898		Gly	0.00596	0.0121985	0.00391906	0.0073592	0.00431344		pH8.5
500	0.714805	0.770063	0.777243	0.754037	0.0341648		500	1.5546	1.65424	1.63643	1.61509	0.0531359		Glu	-0.00207975	-0.0135967	-0.00687752	-0.007518	0.00578515		control	5314	5309	5266	5296.33	26.3881
1000	0.794965	0.916205	0.907025	0.872732	0.0675041		1000	1.83255	1.93934	1.87497	1.88229	0.0537701		Leu	0.00451892	-0.0263105	-0.0109547	-0.0109155	0.0154148		100 μM Phe	19450	19600	19117	19389	247.21
5000	1.07171	1.08789	1.08452	1.08137	0.00853652		5000	2.24877	2.29798	2.3399	2.29555	0.0456116		Lys	0.000799712	-0.0077163	-0.0105936	-0.00583674	0.00592467
10000	0.998637	0.962192	0.938562	0.966464	0.0302642		10000	2.2771	2.38596	2.33525	2.33277	0.0544747		Met	0.140975	0.153329	0.0752542	0.123186	0.0419673
Phe							Phe							Pro	0.0293812	0.0114869	-0.0469826	-0.00203817	0.0399381
0.001	-0.0175519	0.0233413	-0.00578938	0	0.0210524		0.001	0.00549057	0.000763905	-0.00625448	-4.33681e-17	0.00590967		Ser	0.0230138	0.0256523	-0.0616222	-0.00431869	0.0496438
0.005	0.00698401	0.0495313	0.0453042	0.0339398	0.0234399		0.005	0.0153736	0.0206732	-0.00396276	0.0106947	0.0129673		Thr	0.0173683	0.0255292	-0.0695367	-0.00887972	0.0526887
0.01	0.0035839	0.147216	0.123047	0.0912822	0.0769043		0.01	-0.0191454	0.00584865	0.00169492	-0.00386727	0.0133932		Val	0.0178464	0.0186845	-0.100252	-0.0212404	0.0684274
0.1	0.0895056	0.169914	0.103749	0.121056	0.042907		0.1	0.011005	-0.00883266	0.002053	0.00140845	0.00993453		Trp	0.00620149	-0.00376045	-0.0538	-0.0171197	0.0321543
1	0.14354	0.160908	0.117442	0.14063	0.0218788		1	0.0248985	0.0804727	0.0165911	0.0406541	0.0347332		Tyr	0.025283	0.002	-0.0805503	-0.0177558	0.0556138
10	0.14014	0.159713	0.141794	0.147216	0.0108549		10	0.116496	0.122869	0.0967295	0.112032	0.0136297		Phe	0.386507	0.358751	0.214777	0.34429	0.0479324
50	0.152729	0.151627	0.169178	0.157845	0.00983075		50	0.269181	0.315016	0.290594	0.291597	0.0229336		R-β-Phe	0.526217	0.529873	0.424607	0.493566	0.0597478
100	0.177541	0.219629	0.196839	0.198003	0.0210681		100	0.386202	0.431034	0.396658	0.404631	0.0234553		S-β-Phe	2.21588	2.14998	2.01212	2.12599	0.103978
500	0.379802	0.424922	0.37098	0.391901	0.0289351		500	0.813392	0.912294	0.850275	0.858654	0.0499805
1000	0.495221	0.547785	0.523158	0.522055	0.0262993		1000	1.00103	1.13667	1.05767	1.06512	0.0681265
5000	0.741959	0.875666	0.709612	0.775746	0.088032		5000	1.40809	1.51072	1.43746	1.45209	0.0528548
10000	0.776512	0.842584	0.65374	0.757612	0.0958301		10000	1.38797	1.53478	1.44361	1.45545	0.0741193
							Supplementary Fig. 3 e							Supplementary Fig. 3 g							Supplementary Fig. 3 h
							Phe (μM)	Repeat 1	Repeat 2	Repeat 3	AVE	SD		Ile (μM)	Repeat 1	Repeat 2	Repeat 3	AVE	SD		His (mM)	Repeat 1	Repeat 2	Repeat 3	AVE	SD
							pH6.5							0.05	0.00183639	-0.00975365	0.00791726	-6.245e-17	0.00897744		0	9751	9863	10018	9877.33	134.076
							0.001	-0.0147723	0.0203882	-0.00561592	-5.5222e-17	0.0182406		0.1	0.0330723	0.0166488	-0.0152628	0.0114861	0.0245777		0.75	10791	10914	10926	10877	74.7195
							0.005	-0.0191674	0.038701	0.038701	0.0194115	0.0334103		0.5	0.0228336	0.0340598	0.0158692	0.0242542	0.00917815
							0.01	0.0119644	0.0658039	0.0577463	0.0451715	0.0290391		5	0.0275631	0.0474169	-0.0267489	0.0160771	0.0383939
							0.05	0.130631	0.115615	0.131364	0.12587	0.00888878		50	0.0750147	0.0576037	0.0401407	0.0575864	0.017437
							0.1	0.211207	0.217068	0.232084	0.22012	0.0107677		100	0.102301	0.0981428	0.0643082	0.0882506	0.0208386
							0.5	0.799414	0.726895	0.791723	0.772677	0.0398344		250	0.134056	0.146218	0.104484	0.128253	0.021464
							1	1.19387	1.18655	1.21365	1.19802	0.0140201		500	0.171685	0.16602	0.13811	0.158605	0.0179736
							5	2.28348	2.19045	2.23001	2.23465	0.0466877		1000	0.208118	0.183743	0.166384	0.186082	0.0209653
							10	2.63582	2.45416	2.62813	2.5727	0.102735		5000	0.23109	0.262014	0.230727	0.241277	0.01796
							25	2.92919	2.91784	2.97424	2.94042	0.029832		7500	0.201154	0.210093	0.255362	0.222203	0.0290623
							50	3.068	3.0713	3.13942	3.09291	0.0403164		10000	0.224126	0.218201	0.220072	0.2208	0.00302875
							100	3.11415	3.26322	3.12111	3.16616	0.0841265
							pH7.5
							0.001	-0.0581533	0.0334678	0.0246855	0	0.0505533
							0.005	0.0296701	0.0583907	0.051982	0.0466809	0.0150763
							0.01	-0.0294327	0.103727	0.0863992	0.0535644	0.0723978
							0.05	0.0320437	0.217897	0.173985	0.141309	0.09714
							0.1	0.147164	0.337764	0.305246	0.263391	0.101961
							0.5	0.838357	0.923333	1.00285	0.921513	0.0822605
							1	1.32827	1.40209	1.42274	1.38437	0.0496659
							5	2.39544	2.4498	2.39188	2.41237	0.0324589
							10	2.85141	2.87847	2.63541	2.78843	0.133207
							25	3.01424	3.20128	3.10895	3.10816	0.0935226
							50	3.18965	3.28483	3.27629	3.25026	0.05266
							100	3.43912	3.45692	3.25944	3.38516	0.109242
							pH8.5
							0.001	0.00333564	0.00239159	-0.00572723	5.72459e-17	0.00498234
							0.005	0.0135314	0.000692303	-0.00497199	0.00308389	0.00948069
							0.01	0.0237271	0.0195733	-0.0144125	0.0096293	0.0209241
							0.05	0.0494052	0.0359997	0.0352445	0.0402165	0.00796664
							0.1	0.0860344	0.0950972	0.0552584	0.0787967	0.0208823
							0.5	0.565234	0.523318	0.548807	0.545786	0.0211206
							1	0.960413	0.898483	0.92756	0.928819	0.030984
							5	1.87406	1.76342	1.87482	1.83743	0.0640987
							10	2.162	2.10857	2.09271	2.12109	0.0363047
							25	2.47599	2.46258	2.40707	2.44855	0.0365387
							50	2.6327	2.60759	2.54377	2.59469	0.0458471
							100	2.67235	2.70067	2.60948	2.66083	0.0466758

## Sheet: Supplementary Fig. 4 a-j
Supplementary Fig. 4 a							Supplementary Fig. 4 b							Supplementary Fig. 4 c
Mg+ ATP 4-coumaric acid	Repeat 1	Repeat 2	Repeat 3	AVE	SD		Mg+ ATP phenylalanine	Repeat 1	Repeat 2	Repeat 3	AVE	SD		Mg+ ATP glutamine	Repeat 1	Repeat 2	Repeat 3	AVE	SD
- - -	2896	2880	2865	2880.33	15.5027		- - -	6176	6404	6439	6339.67	142.816		- - -	17448	17401	17457	17435.3	30.0721
+ - -	2868	2848	2831	2849	18.5203		+ - -	6542	6598	6633	6591	45.9021		+ - -	17705	17493	17782	17660	149.663
- + -	2244	2276	2280	2266.67	19.7315		- + -	7179	7148	7194	7173.67	23.4592		- + -	17061	17058	17130	17083	40.7308
+ + -	2162	2188	2165	2171.67	14.2244		+ + -	9533	9133	8916	9194	312.99		+ + -	17357	17280	17354	17330.3	43.6157
+ + +	3589	3623	3835	3682.33	133.302		+ + +	39433	39135	39286	39284.7	149.004		+ + +	32830	32819	33999	33216	678.12
Supplementary Fig. 4 d							Supplementary Fig. 4 e							Supplementary Fig. 4 f
Mg+ ATP proline	Repeat 1	Repeat 2	Repeat 3	AVE	SD		Mg+ ATP isoleucine	Repeat 1	Repeat 2	Repeat 3	AVE	SD		Mg+ ATP histidine	Repeat 1	Repeat 2	Repeat 3	AVE	SD
- - -	43129	43194	43290	43204.3	80.9959		- - -	11996	12050	11911	11985.7	70.0738		- - -	26537	26639	26632	26602.7	56.9766
+ - -	43687	43394	43597	43559.3	150.088		+ - -	12626	12633	12481	12580	85.8079		+ - -	26058	25956	26040	26018	54.4426
- + -	46359	46333	45665	46119	393.39		- + -	12106	12275	12143	12174.7	88.8388		- + -	26352	26074	25989	26138.3	189.859
+ + -	51585	51450	49632	50889	1090.68		+ + -	13118	12755	13082	12985	199.998		+ + -	26108	25832	25982	25974	138.174
+ + +	54761	54581	54522	54621.3	124.5		+ + +	15537	15509	15592	15546	42.2256		+ + +	33871	33628	33769	33756	122.02
Supplementary Fig. 4 g							Supplementary Fig. 4 h							Supplementary Fig. 4 i
Mg+ ATP leucine	Repeat 1	Repeat 2	Repeat 3	AVE	SD		Mg+ ATP S-β-phenylalanine	Repeat 1	Repeat 2	Repeat 3	AVE	SD		Mg+ ATP tyrosine	Repeat 1	Repeat 2	Repeat 3	AVE	SD
- - -	6268	6377	6221	6288.67	80.0271		- - -	4855	4877	4929	4887	38		- - -	5900	5712	5791	5801	94.3981
+ - -	6373	6393	6285	6350.33	57.4572		+ - -	4942	5082	5115	5046.33	91.8495		+ - -	6030	5861	6040	5977	100.583
- + -	6913	6934	6884	6910.33	25.1064		- + -	5028	5041	4973	5014	36.0971		- + -	5689	5729	5718	5712	20.664
+ + -	7554	7170	7316	7346.67	193.828		+ + -	5397	5422	5304	5374.33	62.1799		+ + -	5979	5883	5954	5938.67	49.803
+ + +	15579	16611	16606	16265.3	594.387		+ + +	23324	21751	21123	22066	1133.81		+ + +	9403	9262	9047	9237.33	179.277
Supplementary Fig. 4 j
Mg+ ATP phenylalanine	Repeat 1	Repeat 2	Repeat 3	AVE	SD
- - -	7447	7758	7778	7661	185.599
+ - -	7716	7630	7669	7671.67	43.062
- + -	7614	7644	7641	7633	16.5227
+ + -	7588	7435	7372	7465	111.081
+ + +	31229	31823	32312	31788	542.348

## Sheet: Supplementary Fig. 7 a-e
Supplementary Fig. 6 a							Supplementary Fig. 6 b							Supplementary Fig. 6 c
Glu (mg/L)	Repeat 1	Repeat 2	Repeat 3	AVE	SD		SBA	Repeat 1	Repeat 2	Repeat 3	AVE	SD		Phe (μM)	Area
10	2854	2854	2845	2851	5.19615		FS1	4.4	4.35	4.75	4.5	0.21794		10	715.5
20	3050	3047	3014	3037	19.975		FS2	5.05	4.95	5.6	5.2	0.35		37.5	2685.3
50	3196	3251	3283	3243.33	44.0038		FS3	9.55	9.9	9.9	9.78333	0.20207		75	5146.3
100	3476	3491	3457	3474.67	17.0392		GECFINDER-Glu	Repeat 1	Repeat 2	Repeat 3	AVE	SD		100	6516.1
200	3728	3740	3757	3741.67	14.5717		FS1	4.31244	4.91371	5.37274	4.8663	0.53174
500	4081	4042	3954	4025.67	65.0564		FS2	5.65682	4.58749	5.15578	5.13336	0.53502
750	4148	4089	4153	4130	35.5949		FS3	9.90214	9.70015	10.1083	9.90354	0.2041
1000	4260	4203	4146	4203	57
Supplementary Fig. 6 d							Supplementary Fig. 6 e
Phe (μM)	Repeat 1	Repeat 2	Repeat 3	AVE	SD		HPLC	Repeat 1	Repeat 2	Repeat 3	AVE	SD
0.5	14551	14606	14299	14485.3	163.696		S1	60.8589	57.5845	59.4026	59.282	1.64056
1	17803	17914	17782	17833	70.9295		S2	48.6006	47.8864	48.0719	48.1863	0.37061
2.5	21464	21635	21360	21486.3	138.854		S3	81.5677	84.4897	81.5399	82.5324	1.69509
5	23342	23170	22758	23090	300.107		GECFINDER-Phe3	Repeat 1	Repeat 2	Repeat 3	AVE	SD
							S1	57.706	60.0956	58.1516	58.6511	1.27069
							S2	50.2468	44.0424	49.7164	48.0019	3.43924
							S3	84.696	81.7608	83.558	83.3383	1.47989

## Sheet: Supplementary Data Fig.8 
Supplementary Fig. 7 a			Supplementary Fig. 7 b			Supplementary Fig. 7 c							Supplementary Fig. 7 f
	Mutation Energy (kcal/mol)			Mutation Energy (kcal/mol)			Repeat 1	Repeat 2	Repeat 3	AVE	SD			AAAA	AAAG	AAGA	AAGG	AGAA	AGAG	AGGA	AGGG	GAAA	GAAG	GAGA	GAGG	GGAA	GGAG	GGGA	GGGG
TRP239>ALA	0.32		PHE234>ALA	1.87		Control	11969	12241	12142	12117.3	137.667		GGGG	8.21243	5.0143	-1.58451	2.65495	1.16044	3.57648	-6.3394	5.82958	8.40349	9.4425	1.53712	7.24015	7.09223	11.3655	4.9621	15.3158
GLU240>ALA	-0.19		PHE234>ARG	-0.26		0.5 mM Phe	23367	23410	23382	23386.3	21.8251		GGGA	8.16101	4.98027	-3.75444	0.388519	0.333024	3.33832	0	5.15045	4.51313	3.54171	-5.3394	-1.53205	1.42215	5.397	-5.3394	8.50226
THR278>ALA	0.45		PHE234>ASN	1.66		1 mM Leu	12087	12121	12071	12093	25.5343		GGAG	7.08266	4.80207	-1.63896	1.58541	0.637879	3.30446	-5.3394	3.97575	7.05023	6.92255	-1.21012	3.26793	4.17037	8.77918	1.36104	11.8713
ILE299>ALA	-0.07		PHE234>ASP	2.26		1 mM Met	12410	12236	12390	12345.3	95.212		GGAA	8.53063	7.23022	-0.273312	3.52942	3.39361	6.31792	0.789882	8.42153	7.68565	7.43002	1.02692	5.18661	5.66201	8.89069	3.43374	9.43245
ALA301>ALA	0.01		PHE234>CYS	1.8		1 mM Tyr	11206	11261	11206	11224.3	31.7543		GAGG	5.50766	2.79503	-4.01747	-0.129948	-4.75444	0.415486	0	2.1282	0.850423	0.860271	0	-0.847548	0.215188	2.53096	0	7.24978
GLY302>ALA	-0.21		PHE234>GLN	1.5		1 mM Trp	11763	11929	12124	11938.7	180.694		GAGA	5.62132	3.49507	0	-0.754439	1.11181	2.67462	-5.3394	4.54858	4.68574	4.01925	-5.3394	2.3506	3.47438	6.15345	0.415486	7.37216
ALA322>ALA	0.01		PHE234>GLU	2.03									GAAG	8.92889	6.77775	-0.251938	5.4619	5.18759	6.41298	3.01595	8.36358	8.86696	8.71393	3.51858	7.67051	8.49749	10.8079	6.47037	12.5994
TYR323>ALA	-0.15		PHE234>GLY	1.77									GAAA	10.9868	10.1509	2.80015	7.16666	6.37635	9.22329	2.15645	11.7432	9.39906	8.62101	3.84051	7.14227	7.83123	11.2916	6.42837	12.449
GLY324>ALA	0.02		PHE234>HIS	0.34									AGGG	2.10768	0.260512	0	0	0	-0.847548	0	-0.784812	0	0.184161	0	-3.3394	-3.3394	1.82047	0	6.23897
PRO325>ALA	-0.01		PHE234>ILE	1.22									AGGA	2.29722	0.82047	0	0	0	-1.21012	0	3.54477	-0.847548	-3.75444	0	0	-1.75444	0.936723	0	2.84051
THR326>ALA	0.1		PHE234>LEU	1.09									AGAG	2.60604	-0.879969	0	-3.01747	0	-0.149577	-0.879969	1.24556	1.68297	1.4615	0	1.1763	-1.21012	2.82551	-1.01747	5.37399
ILE330>ALA	-0.27		PHE234>LYS	0.38									AGAA	3.40207	2.4615	0	0.917987	-2.63896	1.59134	-5.3394	4.34184	3.28448	2.82299	0	0.870052	0.493489	3.74008	-0.666976	5.34535
CYS331>ALA	0.08		PHE234>MET	0.81									AAGG	0.991516	0.614795	0	-3.75444	0	-1.3852	0	1.82551	-0.317033	-0.273312	0	-1.58451	0	-1.01747	-2.53205	2.56147
ALA332>ALA	0.04		PHE234>PHE	0.07									AAGA	1.69402	0.637879	0	-2.3394	-4.75444	-2.75444	0	2.34008	-0.584514	-2.16948	0	0	-5.3394	0.769123	0	2.16442
THR334>ALA	-0.06		PHE234>PRO	1.79									AAAG	3.41716	1.6206	0	-0.981849	-0.784812	1.16839	0	3.74142	4.34008	3.10975	-1.01747	2.899	3.45501	5.50687	1.91326	7.43693
LYS517>ALA	-0.01		PHE234>SER	1.83									AAAA	10.0069	8.82845	0.830524	7.44155	5.90199	9.18667	2.71045	13.6179	8.04383	6.18122	-0.317033	4.57872	5.7464	7.53491	3.86272	11.1465
			PHE234>THR	1.68
			PHE234>TRP	0.28
			PHE234>TYR	0.39
			PHE234>VAL	1.73
Supplementary Fig. 7 g																		Supplementary Fig. 7 i									Supplementary Fig. 7 j
	AAAA	AAAG	AAGA	AAGG	AGAA	AGAG	AGGA	AGGG	GAAA	GAAG	GAGA	GAGG	GGAA	GGAG	GGGA	GGGG		Time (h)	Repeat 1	Repeat 2	Repeat 3	AVE	SD
GGGG	10.2187	6.34533	-0.917436	4.52029	1.40449	5.14742	0	5.51027	10.2463	9.51832	2.00856	7.49776	8.2597	11.5299	5.17003	14.7145		16	49.5868	38.5639	42.3572	43.5026	5.60004
GGGA	9.53569	6.00517	-3.04672	1.37113	1.30201	2.90457	-1.46176	4.56523	6.37271	4.75902	-4.46176	1.32832	2.54574	6.37535	-3.46176	8.34868		24	127.465	133.541	143.784	134.93	8.2475
GGAG	8.39357	5.11315	-1.46176	2.09283	0.708168	3.30643	-1.52316	4.20949	8.96285	7.31234	0.65372	4.63803	5.67822	8.57396	2.8298	11.5701		48	347.638	353.004	346.978	349.207	3.30519
GGAA	8.93262	7.04571	-0.115982	4.01398	3.99631	6.75701	1.90165	9.15007	8.89153	7.38164	1.42089	5.20831	6.44538	9.03634	3.53071	10.3803
GAGG	6.92321	2.95891	-5.04672	1.0301	0.538243	2.50403	-5.04672	4.43003	4.26956	3.18929	0	0.310833	2.7477	5.06572	-0.291832	8.90083		Supplementary Fig. 7 k
GAGA	5.94445	3.47684	-6.04672	0.721465	0.257061	3.3983	-2.72479	6.41297	3.733	2.9448	0	-0.188738	3.15785	5.06115	-0.164076	5.98084		Strains	Repeat 1	Repeat 2	AVE	SD
GAAG	8.67817	6.80912	0.694748	5.60613	4.92267	6.77446	2.15295	7.55957	9.56102	8.86083	3.94197	7.15142	8.87093	10.8306	6.2923	12.3726		1-2F10	30395	32531	31463	1510.38
GAAA	11.1884	10.4517	2.14311	7.78894	7.27338	10.2161	3.64502	11.8458	9.98052	9.11181	4.40449	7.58469	8.92204	11.2494	7.13335	13.1321		2-1C3	28544	30818	29681	1607.96
AGGG	1.8298	-2.72479	0	0	-5.04672	0	0	-1.04672	0.747697	-3.46176	-6.04672	-4.04672	-2.72479	-1.23936	-3.46176	3.95891		3-1H5	28468	29731	29099.5	893.076
AGGA	4.44012	1.26616	0	-1.72479	-2.46176	0.182099	0	1.27521	3.71483	2.65025	0	1.7477	1.66064	3.71649	1.72807	7.47255		3-1A10	27225	28159	27692	660.438
AGAG	1.53071	-0.724791	0	0	0	-3.46176	-6.04672	-0.291832	2.8958	1.38791	0	-0.0243515	0.639781	1.86017	-3.23936	4.76144		1-1E8	27831	28250	28040.5	296.278
AGAA	4.14063	2.93627	0	-1.04672	-2.34628	2.29313	-1.87679	4.03942	2.95328	1.95891	-3.46176	0.162734	0.523136	3.65025	-0.318799	5.12571		PC	23356	23235	23295.5	85.5599
AAGG	2.9277	-0.318799	0	-4.04672	-4.04672	-1.46176	0	-0.798792	1.13319	-1.23936	0	-4.04672	-0.959257	0.182099	0	3.65545		NC	8658	8624	8641	24.0416
AAGA	2.50403	-3.46176	0	-0.115982	-2.23936	-0.876794	0	2.50018	0.476843	-2.34628	0	-4.04672	-2.23936	-0.0467194	-5.04672	3.46108
AAAG	4.22007	1.32832	0	0.32832	0.103028	0.721465	-2.72479	2.75741	5.34881	4.12446	-2.13983	2.54574	4.32832	6.37718	2.50403	8.4318
AAAA	10.746	8.83267	1.38791	8.48995	6.86205	9.81546	3.25478	13.6287	8.81558	7.3211	2.78617	5.49195	7.33698	8.99814	5.49535	11.9569
Supplementary Fig. 7 l
Time(h)	Repeat 1	Repeat 2	Repeat 3	AVE	SD
12	0.155471	0.184923	0.317082	0.219159	0.0860732
24	1.06455	0.723826	1.07795	0.95544	0.200695
36	0.666182	1.01047	0.514402	0.730352	0.254186
48	1.04214	0.77668	1.00125	0.940023	0.142929
60	0.557748	0.704175	0.813478	0.691801	0.128313
72	0.995832	1.11778	1.46337	1.19233	0.24252
84	1.01343	0.715721	0.53519	0.75478	0.241499
